# Supplementary material for: Scarless circular mRNA-based CAR-T cell therapy elicits superior antitumor efficacy
Source: Signal Transduct Target Ther. 2025 Dec 23;10:411. doi: 10.1038/s41392-025-02512-4 (PMC12722250; doi:10.1038/s41392-025-02512-4)
Supplement: Supplementary file 3 — Supplementary Table 2 [file 41392_2025_2512_MOESM3_ESM.xlsx]

## Sheet: README
Description of the sheets.
Sheet1.D2-vs-Ctrl	DEG analysis results of different comparisons on day-2: Circular-vs-Control, Linear-vs-Control
Sheet2.D4-vs-Ctrl	DEG analysis results of different comparisons on day-4: Circular-vs-Control, Linear-vs-Control
Sheet3.D2-Circ-vs-Lin	DEG analysis results of Circular-vs-Linear comparison on day-2
Sheet4.D4-Circ-vs-Lin	DEG analysis results of Circular-vs-Linear comparison on day-4
Sheet5.Enrichment_D2	Enrichr-KG enrichment analysis on gene list of upregulated genes of Circular-vs-Linear on day-2
Sheet6.Enrichment_D4	Enrichr-KG enrichment analysis on gene list of upregulated genes of Circular-vs-Linear on day-4

## Sheet: Sheet1.D2-vs-Ctrl
Gene Symbol	log2FC (Circular-vs-Control)	FDR_adjusted_P (Circular-vs-Control)	FDR_adjusted_P_minusLog10 (Circular-vs-Control)	log2FC (Linear-vs-Control)	FDR_adjusted_P (Linear-vs-Control)	FDR_adjusted_P_minusLog10 (Linear-vs-Control)	DEG_Category
CD69	1.03026	4.0239e-08	7.39535	1.16009	2.25319e-09	8.6472	Both
CTLA4	0.883043	2.91826e-06	5.53488	0.94446	5.59385e-07	6.25229	No_Sig
EGR1	5.88645	4.13843e-09	8.38316	6.58608	3.34256e-10	9.47592	Both
EGR2	1.5824	0.00129109	2.88904	1.46978	0.00207536	2.68291	Both
EGR3	3.90244	5.58596e-12	11.2529	3.11353	5.82988e-10	9.23434	Both
GNLY	2.49829	1.51247e-11	10.8203	3.44742	6.11153e-15	14.2138	Both
GZMB	2.66912	1.16134e-16	15.935	1.9709	6.35384e-14	13.197	Both
ITGAE	0.970982	2.26831e-06	5.6443	1.13771	7.71797e-08	7.1125	Linear_only
LAG3	-0.0611108	0.816722	0.0879258	-0.0988178	0.67725	0.169251	No_Sig
LAYN	1.89868	5.33858e-08	7.27257	2.22741	1.20324e-09	8.91965	Both
NR4A3	2.30332	1.94206e-09	8.71174	1.1621	0.000214406	3.66876	Both
NR4A2	1.71885	4.0966e-06	5.38758	0.629912	0.072184	1.14156	Circular_only
PDCD1	0.435296	0.467073	0.330616	0.326934	0.5808	0.235974	No_Sig
PHLDA1	2.21153	1.51391e-13	12.8199	2.05541	5.08979e-13	12.2933	Both
TIGIT	0.574111	0.00275149	2.56043	0.69698	0.000261346	3.58278	No_Sig
TNFRSF9	1.32969	1.0858e-05	4.96425	-0.0572335	0.877541	0.0567323	Circular_only
TOX	0.114742	0.661051	0.179765	-0.0596083	0.822592	0.0848154	No_Sig
DDX4	3.29165	0.000753847	3.12272	2.70115	0.00529286	2.27631	Both
CLU	3.27402	0.00136168	2.86592	3.80217	0.000132768	3.87691	Both
COL6A3	3.1123	3.80579e-10	9.41956	3.21632	1.17038e-10	9.93167	Both
REEP2	3.04229	2.76586e-05	4.55817	2.75205	9.49883e-05	4.02233	Both
EVI5	2.93806	1.14588e-13	12.9409	1.99845	4.10541e-10	9.38664	Both
HPCAL4	2.91376	0.00188134	2.72553	2.93462	0.0012615	2.89911	Both
PLD1	2.89147	0.000583881	3.23368	2.53353	0.00205802	2.68655	Both
NR5A2	2.65048	0.000257915	3.58852	3.0745	1.88413e-05	4.72489	Both
HNF1B	2.64834	0.0010564	2.97617	1.8456	0.0212758	1.67211	Both
GZMH	2.57929	0.00383132	2.41665	2.20622	0.0116679	1.93301	Both
AL031118.1	2.51792	0.000407434	3.38994	2.74856	9.23847e-05	4.0344	Both
GNAI1	2.43042	4.19849e-05	4.37691	2.54542	1.49265e-05	4.82604	Both
AL162274.1	2.42465	2.32712e-05	4.63318	2.74119	2.07957e-06	5.68203	Both
SDK2	2.42207	0.016557	1.78102	3.95289	6.99139e-05	4.15544	Both
ADSSL1	2.41077	0.000449244	3.34752	2.25355	0.000765869	3.11585	Both
AC008403.3	2.38271	0.00537361	2.26973	3.00526	0.000289116	3.53893	Both
PHEX	2.34198	0.00116372	2.93415	2.22228	0.0015645	2.80562	Both
GEM	2.28911	0.000603536	3.2193	1.41889	0.0317519	1.49823	Both
HSPG2	2.28284	0.000436797	3.35972	3.00783	5.40563e-06	5.26715	Both
LUCAT1	2.27396	3.51327e-05	4.45429	2.35685	1.44603e-05	4.83982	Both
NPTX1	2.27366	9.54014e-07	6.02045	1.89064	1.45485e-05	4.83718	Both
GPAT3	2.24981	3.74727e-05	4.42629	1.17839	0.0252172	1.5983	Both
ZBED2	2.23387	4.04782e-16	15.3928	1.47385	3.30695e-12	11.4806	Both
CDNF	2.23163	0.00836426	2.07757	2.33003	0.00429002	2.36754	Both
ZC3H12C	2.17707	4.82635e-06	5.31638	1.80751	6.17083e-05	4.20966	Both
HILPDA	2.17348	3.61737e-12	11.4416	2.28925	6.64843e-13	12.1773	Both
ARFGEF3	2.15935	0.03049	1.51584	1.98652	0.0419717	1.37704	Both
PTPN14	2.14057	4.0239e-08	7.39535	1.80224	6.74408e-07	6.17108	Both
AP003472.1	2.13128	0.036378	1.43916	2.10613	0.0332032	1.47882	Both
GNG4	2.05069	0.0316071	1.50022	2.68943	0.00284784	2.54548	Both
FASLG	2.03236	1.5309e-05	4.81505	1.60161	0.000327198	3.48519	Both
PPFIA4	2.02901	2.63705e-05	4.57888	2.69839	1.378e-07	6.86075	Both
CASC15	2.025	0.00430767	2.36576	1.70867	0.0139375	1.85581	Both
LINC01238	2.02416	4.94919e-10	9.30547	2.0155	3.02063e-10	9.5199	Both
GALNT18	2.00562	0.0316232	1.49999	2.73547	0.00205802	2.68655	Both
UBXN10	1.98514	0.00010319	3.98636	1.61951	0.000977641	3.00982	Both
TBX6	1.9716	0.0226159	1.64559	2.3156	0.00498123	2.30266	Both
CPM	1.96801	2.11746e-05	4.67418	1.96905	1.51647e-05	4.81917	Both
AC113189.3	1.95823	5.63893e-05	4.2488	1.9288	5.0312e-05	4.29833	Both
COL27A1	1.93885	0.0388873	1.41019	2.01036	0.0260415	1.58433	Both
IL1R2	1.93285	0.00210031	2.67772	1.52016	0.0135983	1.86651	Both
AL365181.3	1.91969	0.00362551	2.44063	2.4673	0.000147154	3.83223	Both
PHKA1	1.91097	1.3403e-09	8.8728	1.71268	8.34135e-09	8.07876	Both
MYO3B	1.88787	5.05853e-06	5.29598	1.38064	0.000343853	3.46363	Both
TOB1-AS1	1.885	0.00856754	2.06714	2.22325	0.0013159	2.88078	Both
IGFBP2	1.88332	0.00187344	2.72736	2.99735	2.24666e-06	5.64846	Both
MIR210HG	1.87445	4.01812e-06	5.39598	2.27161	7.81399e-08	7.10713	Both
KL	1.85888	0.00664024	2.17782	1.5758	0.0187491	1.72702	Both
CCDC74A	1.84781	0.000793222	3.10061	1.88215	0.000463927	3.33355	Both
FAM153CP	1.83511	0.00274932	2.56078	2.7696	9.74645e-06	5.01115	Both
WHRN	1.81726	0.00833244	2.07923	2.31559	0.000517207	3.28634	Both
ZNF436-AS1	1.81691	0.000327075	3.48535	2.10554	2.93365e-05	4.53259	Both
AL132996.1	1.81356	0.00848775	2.07121	2.33591	0.000473519	3.32466	Both
LINC00899	1.80819	0.00988883	2.00486	1.43767	0.0374023	1.4271	Both
FAM110C	1.78033	0.0108283	1.96544	2.41382	0.000365066	3.43763	Both
SLC16A14	1.77329	0.0136958	1.86341	1.79009	0.00999328	2.00029	Both
GIPR	1.73202	9.76283e-07	6.01042	1.78757	3.51045e-07	6.45464	Both
NMNAT3	1.71676	0.00115656	2.93683	1.74017	0.000711369	3.1479	Both
AC079070.1	1.70871	0.00227102	2.64378	2.07317	0.000173695	3.76021	Both
LINC02732	1.69595	0.00263871	2.57861	1.40254	0.0108543	1.9644	Both
SMOX	1.6865	5.5988e-06	5.2519	1.61247	7.80173e-06	5.10781	Both
KLRC2	1.6858	0.0118726	1.92546	2.43755	0.000184413	3.73421	Both
NMUR1	1.68494	0.0257569	1.58911	2.24893	0.00179838	2.74512	Both
SH3D21	1.67827	6.77218e-06	5.16927	2.13332	5.40369e-08	7.26731	Both
ZNF80	1.6523	0.0113963	1.94324	1.26728	0.0498863	1.30202	Both
GLT1D1	1.65147	2.26006e-06	5.64588	1.15604	0.000317537	3.49821	Both
DLGAP1-AS2	1.64094	0.000545435	3.26326	1.61551	0.000468522	3.32927	Both
SMIM24	1.64063	0.000596905	3.2241	1.92576	4.88211e-05	4.31139	Both
VLDLR	1.62194	1.34935e-07	6.86988	1.5064	3.46831e-07	6.45988	Both
TIGD4	1.6193	0.00281527	2.55048	1.4003	0.00785607	2.10479	Both
FGF11	1.61473	0.00069888	3.1556	1.87685	7.48232e-05	4.12596	Both
PLTP	1.61384	0.00288485	2.53988	1.8482	0.000459654	3.33757	Both
AL162231.2	1.60917	0.000591392	3.22812	1.67393	0.000254896	3.59364	Both
KLRC3	1.60618	0.000207658	3.68265	1.7834	3.30395e-05	4.48097	Both
TMPRSS6	1.60535	9.19052e-05	4.03666	1.43161	0.000300874	3.52162	Both
AL031846.2	1.60046	0.0056226	2.25006	2.03261	0.000320176	3.49461	Both
AP001033.2	1.59472	0.000861309	3.06484	1.54052	0.000908081	3.04188	Both
AC012170.2	1.57576	0.00256482	2.59094	1.02876	0.0462017	1.33534	Both
SPACA9	1.57334	3.47493e-05	4.45905	1.86024	1.40486e-06	5.85237	Both
PPP4R4	1.55725	0.0353724	1.45134	1.4757	0.0401232	1.3966	Both
NRSN2	1.54908	0.0045782	2.33931	1.66482	0.00164988	2.78255	Both
MORN4	1.53375	6.32978e-05	4.19861	1.12397	0.00203109	2.69227	Both
SPIRE1	1.5226	1.08277e-07	6.96546	1.04729	4.09355e-05	4.3879	Both
MXI1	1.51826	1.2006e-05	4.9206	2.08395	2.45633e-08	7.60971	Both
ZNF395	1.50429	6.30348e-07	6.20042	2.04709	9.69315e-10	9.01353	Both
AK4	1.50226	9.38054e-09	8.02777	1.73046	3.34256e-10	9.47592	Both
SLC28A3	1.49751	0.00158197	2.8008	2.28227	2.98206e-06	5.52548	Both
AC008115.2	1.49723	0.00785113	2.10507	1.49194	0.00618335	2.20878	Both
ADTRP	1.49494	2.82211e-05	4.54943	1.49028	2.05671e-05	4.68683	Both
CD8B2	1.49233	9.13156e-05	4.03946	1.83466	2.26876e-06	5.64421	Both
LGMN	1.49084	0.0046561	2.33198	1.77783	0.000515449	3.28781	Both
CYP3A7	1.4871	0.00950135	2.02221	1.21515	0.0305087	1.51558	Both
FGF9	1.4866	0.0448251	1.34848	1.82598	0.00944172	2.02495	Both
FBXO36	1.47822	0.00149671	2.82486	1.12501	0.0132236	1.87865	Both
NDRG4	1.47789	0.0069842	2.15588	1.5355	0.00364209	2.43865	Both
MICALL2	1.47762	0.0283763	1.54704	1.58156	0.0144231	1.84094	Both
SAMD13	1.47422	0.00576186	2.23944	1.45426	0.0048267	2.31635	Both
PEX11A	1.46391	0.000409308	3.38795	1.22959	0.00206651	2.68476	Both
MCF2L	1.46207	0.0207194	1.68362	2.2487	0.000236221	3.62668	Both
SLC25A29	1.46127	3.807e-06	5.41942	1.33686	1.05362e-05	4.97732	Both
GSTM3	1.45789	0.00135299	2.86871	1.10501	0.0126409	1.89822	Both
PRX	1.45735	0.00145215	2.83799	1.51165	0.000675686	3.17026	Both
AL359921.1	1.45578	0.0164044	1.78504	1.71802	0.00320044	2.49479	Both
LINC00910	1.45108	0.00058826	3.23043	1.63266	8.86481e-05	4.05233	Both
RDM1	1.43852	2.43883e-05	4.61282	1.33195	5.15062e-05	4.28814	Both
NR4A1	1.43712	0.000317317	3.49851	1.14703	0.00271957	2.5655	Both
LINC01011	1.4365	0.0421719	1.37498	1.68944	0.0118755	1.92535	Both
TBKBP1	1.42869	0.000132688	3.87717	1.05144	0.00313586	2.50364	Both
VEGFA	1.41929	1.8604e-09	8.73039	1.5337	1.99292e-10	9.70051	Both
AC097534.2	1.41642	1.34073e-05	4.87266	1.49834	3.49403e-06	5.45667	Both
RIMKLA	1.4121	0.00336229	2.47337	1.50136	0.00131349	2.88157	Both
SMIM10	1.40631	0.00101191	2.99486	1.28139	0.00198334	2.7026	Both
AL117339.4	1.40317	0.00116372	2.93415	1.30854	0.00180312	2.74398	Both
PFKFB4	1.39656	6.30191e-07	6.20053	1.6587	1.55905e-08	7.80714	Both
SPATA3-AS1	1.39248	0.0131333	1.88163	1.43841	0.00791243	2.10169	Both
DUSP2	1.39067	4.74387e-06	5.32387	1.56177	3.83497e-07	6.41624	Both
TPRG1	1.38915	4.29396e-12	11.3671	1.07881	5.82988e-10	9.23434	Both
PIK3R6	1.3825	1.15976e-06	5.93563	1.51334	1.34908e-07	6.86996	Both
FGGY	1.37637	7.80554e-05	4.1076	1.46389	2.13216e-05	4.67118	Both
HIF1A-AS3	1.37055	0.0243548	1.61342	2.58555	1.74843e-05	4.75735	Both
C6orf201	1.37026	0.0150092	1.82364	1.13895	0.0385765	1.41368	Both
DNAH11	1.36852	0.0288685	1.53958	2.29982	0.000153679	3.81339	Both
AC079142.1	1.36377	0.0173919	1.75965	1.20549	0.0305945	1.51436	Both
RASGRP4	1.35649	0.000116354	3.93422	1.86029	4.33117e-07	6.36339	Both
LINC00886	1.35293	0.0222957	1.65178	1.57306	0.00544994	2.26361	Both
BNIP3	1.34908	1.60666e-06	5.79407	1.57991	6.61732e-08	7.17932	Both
AC016876.1	1.33687	0.00197615	2.70418	1.36838	0.00110194	2.95784	Both
AC007384.1	1.33444	0.000398712	3.39934	1.53847	3.96419e-05	4.40185	Both
AS3MT	1.33199	0.00332747	2.47789	1.18166	0.0070546	2.15153	Both
PCBD1	1.33155	1.22016e-05	4.91358	1.27993	1.49135e-05	4.82642	Both
ATP2C2-AS1	1.33112	0.0127598	1.89416	1.44983	0.00471301	2.3267	Both
NUP62CL	1.33098	0.001333	2.87517	1.59998	9.42797e-05	4.02558	Both
DUSP3	1.31351	1.03974e-07	6.98307	1.07737	2.28328e-06	5.64144	Both
PIGZ	1.31268	0.01994	1.70027	1.73015	0.00134517	2.87122	Both
STC2	1.31254	4.4821e-08	7.34852	1.10065	7.02803e-07	6.15317	Both
SOX4	1.29365	0.00306657	2.51335	1.25227	0.00313586	2.50364	Both
PSD3	1.28523	0.00690914	2.16058	1.06174	0.0220796	1.65601	Both
SIGLEC10	1.28104	0.00211806	2.67406	1.38523	0.00063461	3.19749	Both
MTURN	1.27939	8.92115e-06	5.04958	1.49147	3.89061e-07	6.40998	Both
EFNA3	1.27624	0.00362816	2.44031	1.40242	0.000979119	3.00916	Both
CAPSL	1.27315	0.033953	1.46912	1.19283	0.0400085	1.39785	Both
SBNO1-AS1	1.27254	0.0170409	1.76851	1.25581	0.01473	1.8318	Both
MYH10	1.27135	5.77378e-09	8.23854	1.25472	4.45124e-09	8.35152	Both
PJVK	1.26494	0.000407093	3.39031	1.14704	0.000890145	3.05054	Both
C3orf67	1.25993	0.0100042	1.99982	1.20989	0.0103878	1.98348	Both
DUSP1	1.25889	0.0268572	1.57094	1.12071	0.04275	1.36906	Both
TMEM67	1.25431	2.76285e-06	5.55864	1.16327	5.95079e-06	5.22543	Both
WDR54	1.24896	3.0415e-07	6.51691	1.21781	3.04538e-07	6.51636	Both
TRIM16L	1.24838	0.00733238	2.13475	1.28701	0.00418759	2.37804	Both
TLN2	1.24621	0.0233246	1.63219	1.7594	0.000869105	3.06093	Both
ZNRF1	1.2452	1.10307e-07	6.9574	1.31732	2.0172e-08	7.69525	Both
CD109	1.2417	2.2967e-08	7.6389	1.13715	7.63017e-08	7.11747	Both
MARVELD1	1.24054	0.0149966	1.82401	1.0528	0.0340269	1.46818	Both
P4HA2	1.24021	0.0212561	1.67252	1.21363	0.0193375	1.7136	Both
NRIP3	1.23716	2.57335e-07	6.5895	1.2477	1.29256e-07	6.88855	Both
CACNA1F	1.23659	0.0096322	2.01627	1.64178	0.000404444	3.39314	Both
PNMA1	1.22909	1.76116e-10	9.7542	1.16462	2.94875e-10	9.53036	Both
TXNRD3	1.22838	0.0104145	1.98236	1.51007	0.00112534	2.94872	Both
ALS2CL	1.22388	0.0156714	1.80489	1.38929	0.00431549	2.36497	Both
AC019080.1	1.22002	0.00548223	2.26104	1.35046	0.0014644	2.83434	Both
AC087741.1	1.21431	0.00546809	2.26216	1.35941	0.0012778	2.89354	Both
RASA4B	1.21073	0.0155351	1.80869	1.24989	0.00941217	2.02631	Both
AP001178.3	1.20642	0.0320497	1.49418	1.12986	0.0384902	1.41465	Both
AC004585.1	1.20469	1.32727e-05	4.87704	1.63441	3.59516e-08	7.44428	Both
AC011313.1	1.1986	0.00063055	3.20028	1.35658	8.96813e-05	4.0473	Both
AP001029.2	1.19727	0.0264924	1.57688	1.43053	0.00552569	2.25761	Both
ZNF229	1.19711	0.0267657	1.57242	1.18761	0.0226971	1.64403	Both
SLC16A10	1.18909	1.51114e-06	5.82069	1.16391	1.32262e-06	5.87857	Both
F2R	1.18701	0.00273239	2.56346	1.13866	0.0029629	2.52828	Both
AL683807.1	1.18396	0.0253125	1.59666	1.36785	0.00692368	2.15966	Both
ANKRD37	1.18387	0.0306473	1.51361	1.36807	0.00898684	2.04639	Both
SNHG30	1.18246	5.81947e-05	4.23512	1.00298	0.000354139	3.45083	Both
CORO6	1.17582	0.00172514	2.76318	1.82599	2.41828e-06	5.61649	Both
CASTOR2	1.17445	0.00265541	2.57587	1.05514	0.0051801	2.28566	Both
GABPB1-AS1	1.17294	7.34208e-09	8.13418	1.0547	3.63304e-08	7.43973	Both
SEPTIN7-AS1	1.17162	0.0118508	1.92625	1.59902	0.000406923	3.39049	Both
PSD	1.16949	0.0285014	1.54513	1.53605	0.00265085	2.57661	Both
PDLIM7	1.16675	9.80659e-06	5.00848	1.21425	3.27484e-06	5.48481	Both
SLC2A3	1.15562	5.10183e-14	13.2923	1.04939	2.36882e-13	12.6255	Both
ISYNA1	1.15402	0.000694236	3.15849	1.30144	0.000105184	3.97805	Both
FXYD2	1.15011	0.0205535	1.68711	1.29386	0.00647399	2.18883	Both
ASIC1	1.14725	2.57605e-05	4.58905	1.10992	2.83828e-05	4.54694	Both
KMT5C	1.14603	4.42202e-06	5.35438	1.01405	1.96429e-05	4.70679	Both
TRIM9	1.14511	0.0103424	1.98538	1.13015	0.00873436	2.05877	Both
SERPINE2	1.14027	3.45914e-05	4.46103	1.09276	4.42688e-05	4.3539	Both
PLAG1	1.13596	4.85053e-08	7.31421	1.09288	5.63623e-08	7.24901	Both
DICER1-AS1	1.13095	0.00122424	2.91213	1.10204	0.00113595	2.94464	Both
DEPDC7	1.13013	0.0498136	1.30265	1.3084	0.0166485	1.77863	Both
AC006001.2	1.12378	0.0470506	1.32743	1.28852	0.0170193	1.76906	Both
DIXDC1	1.12227	7.9656e-06	5.09878	1.0874	8.87323e-06	5.05192	Both
MKLN1-AS	1.12208	0.0335046	1.4749	1.06194	0.037623	1.42455	Both
AC136475.2	1.1187	0.0404522	1.39306	1.23208	0.0179022	1.74709	Both
ADGRA3	1.10878	5.38163e-05	4.26909	1.071	5.98325e-05	4.22306	Both
PRR7	1.10847	0.0325169	1.48789	1.21115	0.0146549	1.83402	Both
PRELID3A	1.10768	0.0103619	1.98456	1.01564	0.0150343	1.82292	Both
IFT43	1.10628	0.027344	1.56314	1.20316	0.0121227	1.9164	Both
MAPK12	1.10273	0.0440896	1.35566	1.42054	0.00597183	2.22389	Both
RNF130	1.10153	0.000661724	3.17932	1.25493	8.85592e-05	4.05277	Both
RTN4IP1	1.10151	5.39345e-07	6.26813	1.13052	2.0082e-07	6.69719	Both
PER1	1.10102	1.03096e-09	8.98676	1.13021	3.10522e-10	9.50791	Both
SIRPG-AS1	1.09441	0.000501193	3.29999	1.60243	1.15253e-06	5.93835	Both
SALL2	1.09222	0.000915368	3.0384	1.36067	3.47368e-05	4.45921	Both
CABLES1	1.09042	3.20218e-05	4.49455	1.42963	2.10131e-07	6.67751	Both
EPOR	1.08295	0.00126698	2.89723	1.19856	0.000269084	3.57011	Both
CERCAM	1.07671	0.0129355	1.88822	1.72938	5.35842e-05	4.27096	Both
CACNA2D2	1.07544	0.00220297	2.65699	1.44474	3.98103e-05	4.4	Both
MACROD1	1.07036	0.0272251	1.56503	1.10115	0.0182931	1.73771	Both
AOAH	1.06781	0.00173867	2.75978	1.80099	6.07544e-07	6.21642	Both
SGSH	1.06352	5.97819e-05	4.22343	1.00834	8.40415e-05	4.07551	Both
BTBD8	1.06176	0.00222214	2.65323	1.32477	0.000111852	3.95136	Both
INSIG1	1.05593	1.7828e-10	9.7489	1.00053	3.36015e-10	9.47364	Both
TMEM107	1.05522	1.5309e-05	4.81505	1.37189	9.40293e-08	7.02674	Both
MGST2	1.05467	0.000348095	3.4583	1.11091	0.000122781	3.91087	Both
LINC01004	1.05227	0.0226376	1.64517	1.03317	0.0199883	1.69923	Both
Z99572.1	1.05124	0.00196115	2.70749	1.04607	0.00145194	2.83805	Both
JAML	1.04362	1.50809e-12	11.8216	1.43332	9.48862e-16	15.0228	Both
S100A13	1.03994	0.0156789	1.80468	1.20234	0.003533	2.45186	Both
TMEM8B	1.03338	0.00871505	2.05973	1.11128	0.00340227	2.46823	Both
SLC5A3	1.03165	1.95096e-06	5.70975	1.03723	1.30993e-06	5.88275	Both
NAB2	1.03037	1.58939e-06	5.79877	1.32673	7.90485e-09	8.10211	Both
SBF2-AS1	1.02815	0.047293	1.3252	1.42153	0.00369057	2.43291	Both
ADGRG1	1.02694	0.0411173	1.38598	1.85145	0.00013296	3.87628	Both
ASB13	1.00639	4.00473e-05	4.39743	1.08507	8.26865e-06	5.08257	Both
LOXL1-AS1	1.00561	0.0173709	1.76018	1.21137	0.00281789	2.55008	Both
SLC37A2	1.00489	0.0476344	1.32208	1.16502	0.0159776	1.79649	Both
IGFLR1	1.00337	8.75723e-06	5.05763	1.07238	1.82237e-06	5.73936	Both
CFAP58	1.00126	0.0304994	1.51571	1.18731	0.00717292	2.1443	Both
ADGRE1	-1.01402	0.0439835	1.35671	-1.69544	0.00224389	2.649	Both
AL035681.1	-1.01451	0.00790331	2.10219	-1.49015	0.0003149	3.50183	Both
TRAT1	-1.01631	7.62426e-11	10.1178	-1.0092	4.17622e-11	10.3792	Both
C4BPB	-1.01973	0.00296739	2.52763	-1.27156	0.000313464	3.50381	Both
ZNFX1	-1.02143	3.64046e-09	8.43884	-1.01283	2.41385e-09	8.61729	Both
LST1	-1.02831	0.0001536	3.81361	-1.15716	2.34531e-05	4.6298	Both
RNF207	-1.02835	5.56805e-05	4.2543	-1.26908	2.80686e-06	5.55178	Both
USP18	-1.02861	1.54517e-08	7.81102	-1.56231	8.64074e-12	11.0634	Both
ISG15	-1.02904	8.08231e-06	5.09246	-1.10454	1.74777e-06	5.75751	Both
AF165147.1	-1.03188	0.00034019	3.46828	-1.29911	1.99934e-05	4.69911	Both
OTOF	-1.03217	0.000135539	3.86793	-1.26466	8.30779e-06	5.08051	Both
HBEGF	-1.0324	1.40199e-05	4.85326	-1.73991	1.44999e-08	7.83863	Both
CARD17	-1.03472	0.00322131	2.49197	-1.70722	3.15359e-05	4.50119	Both
TMEM200A	-1.04182	0.00278967	2.55445	-1.30985	0.000281487	3.55054	Both
DNAJC5B	-1.04371	0.0031378	2.50337	-1.47012	0.000131677	3.88049	Both
AC074050.3	-1.04677	0.00774406	2.11103	-1.23385	0.00164568	2.78366	Both
GCNT2	-1.04818	0.000173089	3.76173	-1.40908	4.65749e-06	5.33185	Both
TFEB	-1.06238	0.00298776	2.52465	-1.35232	0.000296867	3.52744	Both
NFKBIE	-1.06752	1.39722e-05	4.85473	-1.64669	4.23901e-08	7.37274	Both
TNFSF10	-1.06938	1.27497e-10	9.8945	-1.73301	7.58616e-15	14.12	Both
SKIL	-1.07911	1.19988e-09	8.92086	-1.21657	6.56305e-11	10.1829	Both
OAS3	-1.08356	2.43788e-12	11.613	-1.57945	9.48862e-16	15.0228	Both
PLEKHG3	-1.08477	0.00219918	2.65774	-1.04555	0.00176585	2.75305	Both
PRRG4	-1.08936	0.0079133	2.10164	-1.1699	0.00325097	2.48799	Both
LFNG	-1.09443	3.66295e-05	4.43617	-1.03259	3.699e-05	4.43192	Both
XBP1	-1.09991	3.74019e-11	10.4271	-1.21954	2.83738e-12	11.5471	Both
IL15	-1.10678	0.0066799	2.17523	-2.01464	4.82722e-05	4.3163	Both
OSM	-1.11293	6.90947e-06	5.16056	-1.66642	1.5238e-08	7.81707	Both
IRF5	-1.1131	0.000152322	3.81724	-1.54143	3.27488e-06	5.4848	Both
KLHL29	-1.11526	0.0216015	1.66552	-1.21751	0.00944682	2.02471	Both
NEXN	-1.11601	4.33402e-09	8.36311	-1.38931	5.91682e-11	10.2279	Both
GLDC	-1.11876	0.00756784	2.12103	-1.58767	0.000437753	3.35877	Both
CMPK2	-1.11939	1.01353e-08	7.99416	-1.79413	1.43993e-12	11.8417	Both
CD83	-1.12129	3.2823e-05	4.48382	-1.75371	1.26627e-07	6.89747	Both
MYBL1	-1.123	5.9291e-10	9.22701	-1.33574	1.36074e-11	10.8662	Both
SMPD2	-1.1391	0.0011062	2.95617	-1.45469	8.84316e-05	4.05339	Both
FLACC1	-1.15122	0.0073949	2.13107	-1.15977	0.00464369	2.33314	Both
CBLN3	-1.15282	0.000101551	3.99332	-1.47694	3.99858e-06	5.39809	Both
HEG1	-1.15366	2.95939e-12	11.5288	-1.65696	2.9647e-15	14.528	Both
DTX3L	-1.15805	7.12048e-14	13.1475	-1.27674	5.70617e-15	14.2437	Both
HERC6	-1.15812	1.50809e-12	11.8216	-1.29307	8.79254e-14	13.0559	Both
RASGRP3	-1.1622	1.03096e-09	8.98676	-1.66892	1.54752e-12	11.8104	Both
TNFSF13B	-1.16346	6.30302e-08	7.20045	-1.19883	1.62707e-08	7.78859	Both
LY6E-DT	-1.16409	0.00172747	2.76259	-1.21188	0.000760283	3.11902	Both
IKBKE	-1.16641	1.101e-12	11.9582	-1.03085	3.30695e-12	11.4806	Both
MIR22HG	-1.17016	0.00311131	2.50706	-1.53815	0.00023538	3.62823	Both
SH2B3	-1.17123	6.98466e-09	8.15585	-1.48169	7.06357e-11	10.151	Both
XAF1	-1.17222	1.101e-12	11.9582	-1.3277	5.5041e-14	13.2593	Both
FAM110A	-1.17625	1.28478e-05	4.89117	-1.05749	1.98594e-05	4.70203	Both
TSPAN33	-1.17788	2.56587e-07	6.59077	-1.0305	5.53561e-07	6.25683	Both
RAB27B	-1.17849	0.0131641	1.88061	-1.60568	0.00128799	2.89009	Both
ARID5A	-1.18118	6.26141e-06	5.20333	-1.36576	5.18226e-07	6.28548	Both
TAP2	-1.18292	1.51391e-13	12.8199	-1.09793	4.12451e-13	12.3846	Both
LPGAT1	-1.1834	1.51391e-13	12.8199	-1.12478	2.11144e-13	12.6754	Both
IFIH1	-1.18698	3.53524e-12	11.4516	-1.81534	9.48862e-16	15.0228	Both
IFITM3	-1.19296	4.4074e-08	7.35582	-1.36494	2.34662e-09	8.62956	Both
AF117829.1	-1.1949	0.00262955	2.58012	-1.74256	8.24932e-05	4.08358	Both
TDRD7	-1.19589	1.21972e-07	6.91374	-1.72585	3.78027e-10	9.42248	Both
PLSCR1	-1.20439	7.12048e-14	13.1475	-1.57839	4.8357e-16	15.3155	Both
SAMD9L	-1.20831	1.29782e-09	8.88679	-1.30952	1.87794e-10	9.72632	Both
IFI30	-1.22765	7.34883e-06	5.13378	-1.74035	6.48916e-08	7.18781	Both
HIVEP3	-1.22811	5.5869e-07	6.25283	-1.14788	5.60224e-07	6.25164	Both
KLHDC7B	-1.23288	0.000172443	3.76336	-1.1143	0.000215476	3.6666	Both
P2RY14	-1.23683	0.000322625	3.4913	-1.83298	4.8317e-06	5.3159	Both
CASZ1	-1.24087	0.000322625	3.4913	-1.43319	4.77589e-05	4.32095	Both
MOB3B	-1.24236	0.0164044	1.78504	-2.07116	0.000492565	3.30754	Both
HIST2H3PS2	-1.24479	0.0181771	1.74048	-1.12149	0.022484	1.64813	Both
OLAH	-1.24624	0.00618684	2.20853	-1.48537	0.00119279	2.92344	Both
TREML2	-1.24882	7.24664e-08	7.13986	-1.60467	1.00342e-09	8.99852	Both
AC013486.1	-1.25014	0.00537911	2.26929	-1.66124	0.000455421	3.34159	Both
TCF4	-1.25434	0.000298642	3.52485	-2.23457	1.25238e-06	5.90226	Both
AL645939.5	-1.255	0.00753231	2.12307	-1.83285	0.000381081	3.41898	Both
AC141424.1	-1.25831	0.0118508	1.92625	-1.2523	0.00837345	2.0771	Both
SAMHD1	-1.2588	8.6789e-16	15.0615	-1.25499	9.48862e-16	15.0228	Both
C1orf162	-1.26438	4.82553e-05	4.31646	-1.1791	4.50636e-05	4.34617	Both
GP5	-1.26924	0.00940351	2.02671	-1.3041	0.00498123	2.30266	Both
IFIT5	-1.2821	1.77723e-10	9.75026	-1.56849	2.75509e-12	11.5599	Both
BCL2L11	-1.28384	1.13879e-07	6.94356	-1.13994	2.30316e-07	6.63768	Both
TP63	-1.29259	8.78265e-06	5.05637	-1.63107	3.40249e-07	6.4682	Both
FCRL3	-1.29571	0.000292332	3.53412	-1.05052	0.000980858	3.00839	Both
APOL3	-1.29922	8.54873e-17	16.0681	-1.39844	1.85477e-17	16.7317	Both
TRIB1	-1.29923	2.91826e-06	5.53488	-1.57456	1.38627e-07	6.85815	Both
CSF2RB	-1.30359	1.71083e-06	5.76679	-2.00596	6.5058e-09	8.1867	Both
HELZ2	-1.30548	5.77317e-07	6.23859	-1.84734	2.75312e-09	8.56017	Both
RGS16	-1.30844	0.000367115	3.4352	-2.83813	5.6946e-07	6.24454	Both
TYMP	-1.3127	3.35795e-07	6.47393	-1.41393	5.26599e-08	7.27852	Both
SH3BP5	-1.31432	0.000323252	3.49046	-1.78115	1.2793e-05	4.89303	Both
ISG20	-1.32034	3.26616e-09	8.48596	-1.01975	7.7763e-08	7.10923	Both
DDX58	-1.32046	1.49687e-10	9.82482	-1.64022	1.56341e-12	11.8059	Both
CLEC17A	-1.32098	0.0398706	1.39935	-3.39351	0.000113716	3.94418	Both
ADCY1	-1.32968	0.00151829	2.81864	-1.19596	0.00190444	2.72023	Both
NRIR	-1.33072	9.76641e-08	7.01027	-1.3417	2.97096e-08	7.5271	Both
LACC1	-1.34655	5.3471e-06	5.27188	-1.44218	1.07082e-06	5.97028	Both
AC107071.1	-1.34691	0.0168001	1.77469	-1.26141	0.0172058	1.76433	Both
DOK3	-1.35352	0.00183529	2.7363	-1.01887	0.00722964	2.14088	Both
FGD2	-1.35555	4.13331e-05	4.3837	-2.26234	1.53943e-07	6.81264	Both
H1F0	-1.36335	3.95685e-06	5.40265	-1.38364	1.48056e-06	5.82957	Both
DENND5B	-1.37851	0.00854852	2.06811	-1.76978	0.00112544	2.94868	Both
JADE3	-1.38338	7.9e-05	4.10237	-2.01307	1.31106e-06	5.88238	Both
APOL4	-1.3847	2.56364e-09	8.59114	-1.7804	2.9797e-11	10.5258	Both
AP001610.2	-1.38506	0.00760755	2.11875	-1.562	0.00241313	2.61742	Both
ARHGAP31	-1.39426	1.2308e-05	4.90981	-2.07128	1.17912e-07	6.92844	Both
HLA-DRB1	-1.39801	3.60707e-10	9.44285	-1.58196	2.10469e-11	10.6768	Both
CD274	-1.40048	2.46773e-09	8.6077	-1.85157	2.16053e-11	10.6654	Both
HAPLN3	-1.4088	9.01559e-12	11.045	-1.15924	8.33089e-11	10.0793	Both
RELB	-1.40892	6.26775e-07	6.20289	-1.8853	9.54358e-09	8.02029	Both
GAS2	-1.40983	0.00988278	2.00512	-1.29127	0.0112929	1.9472	Both
HVCN1	-1.41293	1.04953e-08	7.979	-1.24734	1.61183e-08	7.79268	Both
PDGFRB	-1.41591	2.30881e-07	6.63661	-1.62316	1.62008e-08	7.79046	Both
LIF	-1.41746	6.93345e-06	5.15905	-2.46696	8.99232e-10	9.04613	Both
SLC35F3	-1.41956	0.000117391	3.93037	-2.18024	1.18867e-06	5.92494	Both
IFI27	-1.42545	0.000730408	3.13643	-2.11946	2.1293e-05	4.67176	Both
SOCS1	-1.42664	0.000282444	3.54907	-1.68142	3.65435e-05	4.43719	Both
SNX22	-1.42882	4.55042e-06	5.34195	-2.05681	3.39337e-08	7.46937	Both
ALOX5	-1.43501	1.60171e-07	6.79542	-1.6043	1.55388e-08	7.80858	Both
USP6NL	-1.44002	1.37879e-05	4.8605	-1.1798	4.45943e-05	4.35072	Both
DLL1	-1.45437	0.00292012	2.5346	-1.90696	0.000266888	3.57367	Both
IGFBP3	-1.46605	0.0138288	1.85922	-1.17352	0.0282499	1.54898	Both
CD33	-1.46835	1.3599e-05	4.86649	-2.22757	1.23822e-07	6.9072	Both
ZNF442	-1.47506	0.00345607	2.46142	-1.41416	0.00293216	2.53281	Both
HLA-DRB5	-1.47933	1.724e-05	4.76346	-1.9153	6.68511e-07	6.17489	Both
ELOVL7	-1.48086	3.91218e-05	4.40758	-2.08935	8.17035e-07	6.08776	Both
KYNU	-1.4845	0.00187413	2.7272	-2.84424	1.00867e-05	4.99625	Both
NKX3-1	-1.49956	0.000189945	3.72137	-1.10569	0.00126803	2.89687	Both
ENC1	-1.50002	2.76586e-05	4.55817	-1.41874	2.03535e-05	4.69136	Both
LTB	-1.50681	1.3151e-08	7.88104	-1.79134	3.98015e-10	9.4001	Both
SMPD3	-1.51507	5.22744e-05	4.28171	-2.49307	2.98326e-07	6.52531	Both
AL157935.1	-1.52304	0.0169691	1.77034	-1.69694	0.00671693	2.17283	Both
RHOU	-1.56306	1.10154e-08	7.958	-2.30456	6.0301e-11	10.2197	Both
FLT3LG	-1.57082	5.77378e-09	8.23854	-1.34982	1.68819e-08	7.77258	Both
AC007728.2	-1.57877	4.06522e-07	6.39092	-1.69842	6.50798e-08	7.18655	Both
LAMP3	-1.58283	2.78895e-10	9.55456	-1.73133	2.7254e-11	10.5646	Both
MGAT3	-1.5851	4.43871e-05	4.35274	-1.10379	0.000552498	3.25767	Both
ANXA3	-1.58559	8.9966e-06	5.04592	-2.4635	1.11269e-07	6.95363	Both
AQP3	-1.59689	2.44316e-15	14.612	-1.42964	5.43843e-15	14.2645	Both
TSPAN18	-1.60326	3.17869e-07	6.49775	-2.00538	1.2214e-08	7.91314	Both
RAP1GAP2	-1.60502	1.49687e-10	9.82482	-1.55192	6.56305e-11	10.1829	Both
HLA-DRA	-1.63089	3.53524e-12	11.4516	-1.62007	1.76165e-12	11.7541	Both
BASP1	-1.6426	3.9236e-06	5.40632	-2.88206	1.59768e-08	7.79651	Both
LINC02362	-1.65474	0.000111475	3.95282	-2.24341	4.1851e-06	5.37829	Both
CALHM6	-1.65793	0.000580465	3.23622	-1.57648	0.000480493	3.31831	Both
ATP8B1	-1.66345	0.00312732	2.50483	-1.04449	0.0267317	1.57297	Both
GBP4	-1.66423	8.54873e-17	16.0681	-1.53848	2.57728e-16	15.5888	Both
HDAC9	-1.66728	0.000985213	3.00647	-2.23471	7.33663e-05	4.1345	Both
BCL2L14	-1.67238	7.01145e-06	5.15419	-1.81626	1.37329e-06	5.86224	Both
STARD10	-1.68581	0.0036514	2.43754	-2.20019	0.000410928	3.38623	Both
NCF1	-1.73665	9.86572e-08	7.00587	-2.41316	1.60414e-09	8.79476	Both
IGFBP4	-1.74336	2.61732e-09	8.58214	-1.65812	1.82414e-09	8.73894	Both
MAL	-1.75091	1.93277e-07	6.71382	-1.59944	2.56567e-07	6.5908	Both
NFKBIA	-1.77244	1.92017e-11	10.7167	-2.10278	6.32841e-13	12.1987	Both
CLIP2	-1.78026	8.31787e-05	4.07999	-1.79138	4.36655e-05	4.35986	Both
PRR5L	-1.80088	0.000327156	3.48525	-1.43191	0.00104403	2.98129	Both
RSAD2	-1.80233	6.97035e-13	12.1567	-2.37078	3.58656e-15	14.4453	Both
LSR	-1.80728	4.36165e-05	4.36035	-1.3584	0.000231049	3.6363	Both
CYBB	-1.81608	1.14667e-08	7.94056	-3.37892	3.73088e-11	10.4282	Both
IRF1	-1.85355	7.26552e-15	14.1387	-1.43443	2.36882e-13	12.6255	Both
ASS1	-1.86343	4.97207e-07	6.30346	-2.24991	3.08935e-08	7.51013	Both
SPIB	-1.89889	1.8243e-05	4.7389	-2.34415	1.53726e-06	5.81325	Both
IFIT3	-1.90949	1.12813e-11	10.9476	-2.68185	3.0179e-14	13.5203	Both
IGHM	-1.91471	1.69566e-12	11.7707	-1.71651	3.10587e-12	11.5078	Both
IFIT1	-1.93366	4.13313e-09	8.38372	-3.01903	2.23475e-11	10.6508	Both
LILRB1	-1.94663	0.00170017	2.76951	-2.11112	0.000626977	3.20275	Both
LINC00926	-1.97888	9.08636e-08	7.04161	-2.04335	2.35816e-08	7.62743	Both
CD80	-1.98123	3.28736e-09	8.48315	-2.54146	1.04832e-10	9.97951	Both
CATSPERB	-1.99251	0.000666996	3.17588	-1.03582	0.0223909	1.64993	Both
BTK	-2.00727	1.1071e-06	5.95581	-3.20922	1.21094e-08	7.91688	Both
C2orf66	-2.0298	0.000432878	3.36363	-1.55441	0.00161859	2.79086	Both
FAM30A	-2.03891	1.2194e-09	8.91385	-1.59615	4.64434e-09	8.33308	Both
CD180	-2.07717	2.76201e-05	4.55878	-2.71948	1.82879e-06	5.73784	Both
EHD3	-2.083	0.000196757	3.70607	-2.10841	0.000106408	3.97303	Both
FRMD3	-2.09131	0.0004535	3.34342	-1.44128	0.00324169	2.48923	Both
TNFAIP2	-2.10385	1.22361e-05	4.91236	-2.33125	2.50749e-06	5.60076	Both
CD40	-2.14544	1.49999e-06	5.82391	-2.40603	2.37475e-07	6.62438	Both
MYO7B	-2.15642	1.47089e-06	5.83242	-1.36568	4.71613e-05	4.32641	Both
CD22	-2.20266	4.6634e-08	7.3313	-2.28183	9.88964e-09	8.00482	Both
MARCKS	-2.20356	2.18044e-07	6.66146	-2.3682	4.39739e-08	7.35681	Both
CDK14	-2.24528	3.86788e-05	4.41253	-1.98668	5.52272e-05	4.25785	Both
SYK	-2.29601	1.04176e-05	4.98223	-3.28644	5.51346e-07	6.25858	Both
BANK1	-2.29718	1.15089e-06	5.93897	-5.15773	3.38685e-08	7.4702	Both
CCR6	-2.31375	3.83178e-06	5.4166	-2.39022	1.1542e-06	5.93772	Both
COBLL1	-2.33462	6.13607e-07	6.21211	-3.20866	2.60538e-08	7.58413	Both
PTPRO	-2.34315	7.19664e-07	6.14287	-1.63494	8.36398e-06	5.07759	Both
WDFY4	-2.35929	2.7091e-07	6.56718	-3.50631	1.55653e-08	7.80784	Both
TNFRSF10A	-2.40209	9.79271e-05	4.0091	-2.6454	2.7085e-05	4.56727	Both
RAB31	-2.46175	5.01159e-06	5.30002	-2.06353	8.70769e-06	5.0601	Both
CD19	-2.54421	3.28306e-07	6.48372	-2.05294	6.74945e-07	6.17073	Both
HLA-DQB1	-2.55015	1.50884e-07	6.82136	-2.64507	4.28738e-08	7.36781	Both
HLA-DQA2	-2.55702	2.98168e-06	5.52554	-2.97162	4.93588e-07	6.30664	Both
IGHD	-2.55901	0.000208271	3.68137	-1.67702	0.00225238	2.64736	Both
HLA-DQA1	-2.57083	1.76116e-10	9.7542	-3.38268	1.08833e-11	10.9632	Both
SLC43A2	-2.73499	4.5709e-05	4.34	-3.14497	1.03283e-05	4.98597	Both
PAX5	-3.11776	3.80579e-10	9.41956	-3.99921	8.01061e-11	10.0963	Both
CXCL9	-3.15698	1.39138e-08	7.85655	-3.96126	2.2661e-09	8.64472	Both
TLR7	-3.22527	1.87903e-10	9.72607	-3.91011	2.59705e-11	10.5855	Both
SYNPO	-3.26845	5.27388e-07	6.27787	-3.5676	1.40916e-07	6.85104	Both
CXCL10	-3.36733	1.30117e-06	5.88567	-4.67554	3.8949e-07	6.4095	Both
JCHAIN	-3.39765	4.21633e-08	7.37507	-3.92696	1.07545e-08	7.96841	Both
CCL17	-3.471	4.98693e-08	7.30217	-5.11378	9.18634e-10	9.03686	Both
MEF2C	-3.50377	3.73052e-08	7.42823	-5.71333	1.16444e-08	7.93388	Both
IGHA1	-4.03422	7.19461e-07	6.14299	-5.14572	1.26874e-07	6.89663	Both
IGKC	-4.08671	1.16692e-13	12.933	-5.24687	6.92614e-14	13.1595	Both
AICDA	-4.10262	1.7597e-08	7.75456	-5.60338	9.79079e-09	8.00918	Both
MS4A1	-4.43195	2.18552e-16	15.6604	-5.99976	9.48862e-16	15.0228	Both
IGHG3	-4.79475	5.04558e-09	8.29709	-4.88784	1.68997e-09	8.77212	Both
IGHG1	-5.27957	2.73555e-11	10.563	-4.88148	4.83188e-12	11.3159	Both
GPR84	-5.93119	3.45285e-08	7.46182	-7.6545	2.00234e-10	9.69846	Both
NCS1	1.7874	6.80101e-05	4.16743	0.842476	0.0539485	1.26802	Circular_only
CTH	1.7144	7.21203e-07	6.14194	0.900285	0.00337442	2.4718	Circular_only
CEP170B	1.58837	0.00700749	2.15444	0.906161	0.133438	0.87472	Circular_only
PDGFA	1.57956	0.0308816	1.5103	1.16091	0.116911	0.932146	Circular_only
TUBB4A	1.55703	0.0220026	1.65753	1.2478	0.0640419	1.19354	Circular_only
AC008610.1	1.53196	0.0187343	1.72736	1.0856	0.0977293	1.00998	Circular_only
AC243972.1	1.52936	0.014801	1.82971	1.09752	0.0797255	1.0984	Circular_only
PIR	1.5242	0.00409774	2.38746	-0.819033	0.2293	0.639596	Circular_only
AC097382.3	1.52066	0.0067755	2.16906	0.697296	0.237485	0.624364	Circular_only
DDIT4L	1.51871	0.0481662	1.31726	1.22613	0.108625	0.964071	Circular_only
EPB41L4B	1.49988	0.0180898	1.74257	-0.0592314	0.946883	0.0237038	Circular_only
CTIF	1.44278	0.00280176	2.55257	0.962039	0.0433647	1.36286	Circular_only
CFAP45	1.41441	0.00977902	2.0097	0.844335	0.129173	0.888829	Circular_only
CLEC4A	1.41368	0.00430291	2.36624	0.986531	0.0430985	1.36554	Circular_only
IL21	1.41092	0.00933994	2.02966	0.987421	0.0674632	1.17093	Circular_only
PTPN3	1.38978	0.0173954	1.75957	0.702771	0.25545	0.592694	Circular_only
HLF	1.38071	0.00121998	2.91365	0.635875	0.142515	0.846141	Circular_only
TNIP3	1.37551	0.0167019	1.77723	0.561144	0.373187	0.428074	Circular_only
AL358473.1	1.36019	0.0178053	1.74945	0.1045	0.89129	0.0499809	Circular_only
DNAJC12	1.35916	0.00328534	2.48342	0.542631	0.269931	0.568747	Circular_only
JAG1	1.35057	0.00607766	2.21626	0.245931	0.678672	0.16834	Circular_only
SLC35G2	1.33723	0.0160568	1.79434	0.983721	0.0747043	1.12665	Circular_only
AL118516.1	1.32287	0.00569367	2.24461	0.495945	0.336728	0.47272	Circular_only
MYOM1	1.32084	0.0169061	1.77196	1.05896	0.0506681	1.29527	Circular_only
FSTL3	1.31941	0.011461	1.94078	0.942617	0.0683182	1.16546	Circular_only
ARG2	1.30899	0.00332623	2.47805	0.602244	0.19336	0.713633	Circular_only
CC2D2B	1.30788	0.0420024	1.37673	1.09926	0.0827836	1.08206	Circular_only
APBB2	1.3005	0.0080469	2.09437	-0.248662	0.69519	0.157896	Circular_only
LMNA	1.29959	5.99162e-08	7.22246	0.77953	0.000155168	3.8092	Circular_only
AC073529.1	1.29617	0.0133619	1.87413	0.811632	0.126678	0.897298	Circular_only
PXDN	1.28623	0.00342006	2.46597	0.93977	0.0285836	1.54388	Circular_only
GPSM1	1.27479	0.0194258	1.71162	0.983922	0.0677929	1.16882	Circular_only
VWCE	1.25156	0.000943359	3.02532	0.633258	0.0933775	1.02976	Circular_only
BSN	1.24969	0.0143046	1.84452	0.969323	0.0535547	1.2712	Circular_only
P2RY1	1.24601	0.00010403	3.98284	0.880828	0.00373785	2.42738	Circular_only
AC046134.2	1.22745	0.0180807	1.74278	0.57681	0.295149	0.529958	Circular_only
AL450998.2	1.22253	0.0199273	1.70055	0.969653	0.0611497	1.21361	Circular_only
MYRF	1.21818	0.000327075	3.48535	0.960444	0.00307901	2.51159	Circular_only
Z83745.1	1.21498	0.0456532	1.34053	1.11903	0.0585586	1.23241	Circular_only
DECR2	1.21476	0.00386677	2.41265	0.876379	0.0325881	1.48694	Circular_only
MFSD4A	1.20449	0.00011705	3.93163	0.917461	0.0019783	2.70371	Circular_only
EDA2R	1.20412	9.19093e-05	4.03664	0.530386	0.0734464	1.13403	Circular_only
PLS3	1.20324	0.00016841	3.77363	0.570934	0.0638799	1.19464	Circular_only
AGRN	1.20205	7.6366e-09	8.1171	0.798251	7.85192e-06	5.10502	Circular_only
MYOF	1.1995	0.000191155	3.71861	0.631561	0.0407473	1.3899	Circular_only
METRNL	1.19156	0.000538568	3.26876	0.554428	0.105012	0.978763	Circular_only
AL133338.1	1.18797	0.00275149	2.56043	0.507524	0.215793	0.665962	Circular_only
NAPSA	1.18026	0.0147594	1.83093	0.805048	0.0969687	1.01337	Circular_only
URB1-AS1	1.17452	0.00404523	2.39306	0.861838	0.0303468	1.51789	Circular_only
AC006252.1	1.16537	0.0155529	1.80819	0.380554	0.477208	0.321292	Circular_only
ZNF774	1.15053	0.013247	1.87788	0.68582	0.146298	0.834762	Circular_only
CDKL3	1.14949	0.000753752	3.12277	0.726536	0.0275934	1.55919	Circular_only
TUFT1	1.13732	0.000533774	3.27264	0.896107	0.00439847	2.3567	Circular_only
PLEKHH2	1.1373	0.000887425	3.05187	0.949082	0.00389475	2.40952	Circular_only
PTGR2	1.13636	3.54255e-05	4.45068	0.920158	0.000398826	3.39922	Circular_only
STARD8	1.12545	0.0198658	1.70189	0.944018	0.0447728	1.34899	Circular_only
ZNF618	1.12407	0.0421807	1.37489	0.823243	0.136715	0.864183	Circular_only
DYNC2H1	1.1214	0.0149646	1.82494	0.966644	0.0307813	1.51171	Circular_only
HEBP1	1.11931	0.0011558	2.93712	0.97346	0.00336223	2.47337	Circular_only
SLC27A2	1.11399	6.66679e-10	9.17608	0.940196	1.1501e-08	7.93926	Circular_only
DYNC2LI1	1.10253	5.25817e-05	4.27916	0.854757	0.000878058	3.05648	Circular_only
AC020978.7	1.09922	0.00770524	2.11321	0.77093	0.0573221	1.24168	Circular_only
FSBP	1.09316	5.40829e-05	4.26694	0.861994	0.000763441	3.11722	Circular_only
AL391684.1	1.09266	0.000116354	3.93422	0.705904	0.00817859	2.08732	Circular_only
HMGN5	1.08848	1.17535e-07	6.92983	0.495808	0.00395347	2.40302	Circular_only
NRSN2-AS1	1.08568	0.000518548	3.28521	0.680297	0.0234824	1.62926	Circular_only
MYB-AS1	1.08475	0.0241143	1.61773	0.855708	0.0708057	1.14993	Circular_only
AP002387.2	1.08069	0.0139277	1.85612	0.663111	0.13469	0.870664	Circular_only
AFAP1L2	1.0776	0.0015448	2.81113	0.993045	0.00251875	2.59881	Circular_only
MCC	1.07282	0.00926287	2.03325	0.607896	0.146142	0.835226	Circular_only
MIR34AHG	1.07113	0.000431373	3.36515	0.478236	0.109632	0.960062	Circular_only
CST7	1.07077	5.91895e-06	5.22776	0.915941	4.10303e-05	4.3869	Circular_only
OSBPL6	1.06897	0.000359155	3.44472	0.427719	0.151554	0.819433	Circular_only
BBC3	1.06306	0.025589	1.59195	0.809652	0.0853641	1.06872	Circular_only
GCNT1	1.06022	1.46312e-05	4.83472	0.693697	0.00204759	2.68876	Circular_only
AC008443.1	1.05522	0.032567	1.48722	0.405231	0.456965	0.340117	Circular_only
AC068473.5	1.0505	0.0183656	1.736	0.898351	0.0380025	1.42019	Circular_only
SBF2	1.04736	0.00048943	3.31031	0.864462	0.00269268	2.56982	Circular_only
BEX3	1.04697	0.00197234	2.70502	0.843858	0.00976802	2.01019	Circular_only
NUMBL	1.04607	0.00469545	2.32832	0.826456	0.0213668	1.67026	Circular_only
FAM66D	1.04294	0.0383409	1.41634	0.728719	0.149033	0.826717	Circular_only
MPZ	1.03916	0.00458006	2.33913	0.782945	0.0278003	1.55595	Circular_only
BCAT1	1.0359	9.27835e-06	5.03253	0.661867	0.00177509	2.75078	Circular_only
AC005534.1	1.03502	0.0467212	1.33049	0.680279	0.197258	0.704964	Circular_only
APOBEC3H	1.0333	4.90488e-07	6.30937	0.898968	3.30467e-06	5.48087	Circular_only
OSBPL1A	1.03309	0.0446433	1.35024	0.922709	0.0663483	1.17817	Circular_only
GNRH1	1.0291	0.000773136	3.11174	0.712287	0.0154063	1.8123	Circular_only
DGKI	1.02604	0.032517	1.48789	0.0965507	0.877751	0.0566288	Circular_only
AL139407.1	1.02534	0.00824834	2.08363	0.386502	0.349942	0.456003	Circular_only
AC010864.1	1.02511	0.0491224	1.30872	0.369579	0.525244	0.279639	Circular_only
AC023510.2	1.01665	0.00320547	2.49411	0.928739	0.00525032	2.27981	Circular_only
RAB20	1.01537	0.0306452	1.51364	0.890447	0.051371	1.28928	Circular_only
AL133406.2	1.01417	0.0354666	1.45018	0.332365	0.541266	0.266589	Circular_only
AC008764.6	1.01191	0.00805349	2.09402	0.92855	0.0115555	1.93721	Circular_only
NUDT10	1.00798	0.00665338	2.17696	0.970251	0.00668577	2.17485	Circular_only
ATP8B4	1.00348	0.000200264	3.6984	0.556311	0.0275587	1.55974	Circular_only
SLC2A14	1.00155	0.0359904	1.44381	0.81835	0.0816797	1.08789	Circular_only
AL513550.1	1.00153	1.78985e-05	4.74718	0.763172	0.000459955	3.33728	Circular_only
CBS	1.00115	0.00327841	2.48434	0.274335	0.463566	0.333888	Circular_only
GCNT4	-1.00206	1.13175e-05	4.94625	-0.811835	5.46035e-05	4.26278	Circular_only
IL15RA	-1.00712	7.56406e-06	5.12125	-0.907246	1.14359e-05	4.94173	Circular_only
ZNF658	-1.01032	0.0061716	2.2096	-0.308682	0.322742	0.491144	Circular_only
IRS1	-1.01391	2.4171e-07	6.6167	-0.855875	9.94715e-07	6.0023	Circular_only
AC087854.1	-1.0152	0.00126747	2.89706	-0.682804	0.0118079	1.92783	Circular_only
NAGK	-1.02702	2.29595e-07	6.63904	-0.787985	3.97663e-06	5.40048	Circular_only
AL391095.1	-1.03124	0.0226159	1.64559	-0.515311	0.200586	0.697699	Circular_only
TMEM178B	-1.03458	0.000774545	3.11095	-0.820067	0.0029768	2.52625	Circular_only
CD79A	-1.03546	6.10448e-07	6.21435	-0.84616	3.70624e-06	5.43107	Circular_only
NCOA5	-1.03781	1.65931e-10	9.78007	-0.766666	1.07545e-08	7.96841	Circular_only
ZBTB11-AS1	-1.03943	0.00378604	2.42182	-0.968255	0.00403746	2.39389	Circular_only
PLD6	-1.04077	3.60958e-05	4.44254	-0.709673	0.000766168	3.11568	Circular_only
PLAAT4	-1.0417	1.40448e-05	4.85248	-0.591492	0.00228446	2.64122	Circular_only
TAP1	-1.04679	7.55379e-15	14.1218	-0.905162	8.32635e-14	13.0795	Circular_only
AL591895.1	-1.05338	0.0356688	1.44771	-0.673254	0.134336	0.871808	Circular_only
GBP5	-1.05512	2.08434e-14	13.681	-0.912801	2.13658e-13	12.6703	Circular_only
TRGV5	-1.05968	0.0474925	1.32337	-0.679027	0.163771	0.785763	Circular_only
AC092683.1	-1.05993	0.00362379	2.44084	-0.57364	0.0605954	1.21756	Circular_only
WDR81	-1.06322	8.30278e-07	6.08078	-0.631658	0.00019974	3.69953	Circular_only
CAMK1D	-1.07133	9.52289e-06	5.02123	-0.806603	0.000100781	3.99662	Circular_only
KCNAB3	-1.0723	0.000442077	3.3545	-0.693066	0.00704606	2.15205	Circular_only
YY2	-1.07323	0.0173919	1.75965	-0.213517	0.607357	0.216556	Circular_only
HS3ST3B1	-1.07364	1.26644e-06	5.89742	-0.758374	3.47708e-05	4.45879	Circular_only
TCF7	-1.07417	5.48297e-12	11.261	-0.531389	1.07871e-06	5.9671	Circular_only
RIMKLB	-1.07894	0.0001431	3.84436	-0.5226	0.0193906	1.71241	Circular_only
C8orf88	-1.0829	0.0333173	1.47733	-0.772839	0.0950581	1.02201	Circular_only
ZNF596	-1.08355	0.00627645	2.20229	-0.227493	0.508107	0.294045	Circular_only
RHOBTB2	-1.08501	0.00106076	2.97438	-0.813116	0.00487408	2.31211	Circular_only
STOML1	-1.08654	8.43076e-06	5.07413	-0.879377	4.22814e-05	4.37385	Circular_only
ZNF485	-1.08799	0.0167746	1.77535	-0.497801	0.203057	0.692382	Circular_only
ZNF300	-1.09012	0.00744279	2.12826	-0.253289	0.465734	0.331862	Circular_only
SLC26A1	-1.09355	0.0227935	1.64219	-0.205542	0.64166	0.192695	Circular_only
TCEA3	-1.10077	0.00984806	2.00665	0.166211	0.638794	0.194639	Circular_only
UST	-1.1109	0.00519505	2.28441	-0.638232	0.0611128	1.21387	Circular_only
GPR75	-1.1121	0.00632274	2.19909	-0.823294	0.0228831	1.64048	Circular_only
FCER1G	-1.11488	0.000655032	3.18374	-0.584459	0.0285036	1.5451	Circular_only
KCNQ3	-1.11936	0.0114356	1.94174	-0.623283	0.10103	0.995551	Circular_only
CYB561	-1.13019	0.0077325	2.11168	-0.680097	0.0648834	1.18787	Circular_only
GBP1	-1.13136	2.22895e-16	15.6519	-0.888189	1.89468e-14	13.7225	Circular_only
TICAM2	-1.13227	0.000651617	3.18601	-0.897032	0.00228995	2.64017	Circular_only
AC012020.1	-1.13407	4.68736e-05	4.32907	-0.654491	0.00329734	2.48184	Circular_only
TNRC6C-AS1	-1.13421	3.54885e-05	4.44991	-0.541913	0.0101622	1.99301	Circular_only
ZNF883	-1.1379	0.0297521	1.52648	0.297122	0.500462	0.300629	Circular_only
LAIR1	-1.13996	6.72332e-11	10.1724	-0.827606	4.79172e-09	8.31951	Circular_only
SWSAP1	-1.1758	0.0362936	1.44017	-0.0855963	0.877057	0.056972	Circular_only
PILRA	-1.17653	0.0305393	1.51514	-0.724824	0.134769	0.87041	Circular_only
HLA-DPB1	-1.1841	1.50884e-07	6.82136	-0.992514	7.01633e-07	6.15389	Circular_only
AC027097.1	-1.18657	0.0177275	1.75135	-0.994729	0.0287166	1.54187	Circular_only
LY86	-1.19248	2.70833e-05	4.5673	-0.494592	0.0182963	1.73764	Circular_only
TTC16	-1.19802	0.0034302	2.46468	-0.684955	0.0481492	1.31741	Circular_only
AC027020.1	-1.20105	0.0354616	1.45024	-0.90866	0.0789587	1.1026	Circular_only
TLR1	-1.207	7.74971e-07	6.11071	-0.634502	0.000423226	3.37343	Circular_only
TLR9	-1.22104	0.0147143	1.83226	-0.706169	0.109637	0.960043	Circular_only
RAB19	-1.22181	0.0121699	1.91471	-0.564027	0.175822	0.754928	Circular_only
P2RX7	-1.23764	4.07056e-07	6.39035	-0.684067	0.000186123	3.7302	Circular_only
CDKN2B-AS1	-1.23864	0.00141073	2.85056	-0.867568	0.00873436	2.05877	Circular_only
AC090948.2	-1.2513	0.000521241	3.28296	-0.874135	0.00452009	2.34485	Circular_only
KLF3	-1.2664	1.36466e-10	9.86498	-0.924532	6.56219e-09	8.18295	Circular_only
ZFHX2-AS1	-1.26706	0.0093552	2.02895	-0.502577	0.227784	0.642477	Circular_only
C6orf141	-1.27197	0.0298388	1.52522	-1.03599	0.051371	1.28928	Circular_only
NEK8	-1.27263	0.000467057	3.33063	-0.972292	0.00224987	2.64784	Circular_only
L1CAM	-1.27514	0.000311296	3.50683	-0.899091	0.0024318	2.61407	Circular_only
MUC4	-1.27767	0.0176214	1.75396	-0.857603	0.0718598	1.14351	Circular_only
LY6G5C	-1.32278	0.0485082	1.31418	-0.699978	0.243888	0.61281	Circular_only
IL17RA	-1.32392	4.6169e-12	11.3356	-0.972462	3.43582e-10	9.46397	Circular_only
GRIP1	-1.32535	0.0198665	1.70188	-0.892711	0.0785093	1.10508	Circular_only
TCEANC	-1.33792	0.000160776	3.79378	-0.697211	0.0124069	1.90634	Circular_only
AFF3	-1.34211	1.28948e-05	4.88959	0.18003	0.37655	0.424178	Circular_only
CLEC12A	-1.37861	0.0333512	1.47689	-0.324503	0.571561	0.242937	Circular_only
KLF2	-1.38203	6.96291e-10	9.15721	-0.836091	6.60198e-07	6.18033	Circular_only
EMILIN1	-1.40472	0.0230977	1.63643	-0.521999	0.328195	0.483868	Circular_only
CCDC122	-1.41721	0.0213481	1.67064	-0.902441	0.0946303	1.02397	Circular_only
IL17RE	-1.46715	0.0201892	1.69488	-0.550943	0.304836	0.515934	Circular_only
LINC02390	-1.48287	0.0452892	1.34401	-0.973528	0.140509	0.852296	Circular_only
LINC00861	-1.5012	3.31434e-08	7.4796	-0.858348	1.04164e-05	4.98228	Circular_only
AL592295.4	-1.62499	0.00944594	2.02475	-0.577784	0.26152	0.582495	Circular_only
AL606834.2	-1.6286	0.0080469	2.09437	-0.966354	0.0646709	1.18929	Circular_only
PLXNA4	-1.62935	0.00043305	3.36346	-0.300988	0.377707	0.422845	Circular_only
POPDC2	-1.73987	0.00330199	2.48122	-0.598283	0.203815	0.690764	Circular_only
AC106795.2	-1.8473	0.00468295	2.32948	-0.671347	0.190415	0.720298	Circular_only
SPAG8	1.37888	0.0630927	1.20002	1.41812	0.0464053	1.33343	Linear_only
ENDOG	1.32532	0.0590316	1.22892	1.4013	0.0370622	1.43107	Linear_only
AC020656.2	1.32232	0.098334	1.0073	1.77402	0.0164872	1.78285	Linear_only
SDK1	1.31036	0.0567659	1.24591	1.7504	0.00669967	2.17395	Linear_only
CGREF1	1.2213	0.106023	0.974601	1.68691	0.0159176	1.79812	Linear_only
C11orf65	1.21072	0.0611163	1.21384	1.30344	0.0350045	1.45588	Linear_only
AL109615.2	1.12538	0.078688	1.10409	2.677	1.45615e-05	4.83679	Linear_only
C14orf132	1.09298	0.0717215	1.14435	2.19518	0.000138206	3.85947	Linear_only
AC005520.2	1.05043	0.108433	0.964837	1.64082	0.00660554	2.18009	Linear_only
CCDC9B	1.01554	0.13175	0.88025	1.86008	0.00262951	2.58013	Linear_only
SLC9A3	1.00361	0.0735741	1.13327	1.32318	0.0120584	1.91871	Linear_only
ITM2A	0.999517	5.25861e-10	9.27913	1.03436	1.45556e-10	9.83697	Linear_only
MYO18B	0.998699	0.00071739	3.14424	1.17777	5.9593e-05	4.22481	Linear_only
AHRR	0.996403	6.1724e-05	4.20955	1.20417	2.19425e-06	5.65871	Linear_only
BNIP3L	0.995457	5.38893e-07	6.2685	1.16183	2.22023e-08	7.6536	Linear_only
SPRY1	0.995318	8.12655e-06	5.09009	1.26618	6.80976e-08	7.16687	Linear_only
AC078883.1	0.994949	0.0259027	1.58665	1.27579	0.00275736	2.55951	Linear_only
RBFOX2	0.99124	0.0440896	1.35566	1.09052	0.0204074	1.69021	Linear_only
LINC00173	0.984637	0.029136	1.53557	1.06676	0.013458	1.87102	Linear_only
AC093010.2	0.982583	0.0388653	1.41044	1.26157	0.00520934	2.28322	Linear_only
CCT6B	0.982265	0.0135889	1.86681	1.01755	0.00776469	2.10988	Linear_only
AC004816.1	0.973164	0.0503205	1.29825	1.12733	0.0170051	1.76942	Linear_only
AC093673.1	0.972843	0.0292632	1.53368	1.09262	0.0104989	1.97886	Linear_only
U2AF1L4	0.962215	1.39805e-06	5.85448	1.04297	1.93452e-07	6.71343	Linear_only
FAM162A	0.961131	2.05003e-06	5.68824	1.06363	2.37722e-07	6.62393	Linear_only
CAMK1	0.955926	0.0217468	1.6626	1.0232	0.0105348	1.97738	Linear_only
BOLA1	0.952563	0.046989	1.328	1.18763	0.0086582	2.06257	Linear_only
SIRT3	0.951563	1.29514e-05	4.88768	1.27198	4.56418e-08	7.34064	Linear_only
DLGAP1-AS1	0.941799	0.013051	1.88436	1.06671	0.00340227	2.46823	Linear_only
RYR1	0.934798	0.012484	1.90365	1.28762	0.000394892	3.40352	Linear_only
CAVIN1	0.933128	0.159253	0.797911	1.60916	0.0070758	2.15022	Linear_only
KLRK1	0.926533	2.12715e-06	5.6722	1.49591	8.0803e-11	10.0926	Linear_only
ENO2	0.925096	1.62426e-06	5.78934	1.21341	8.4192e-09	8.07473	Linear_only
CD151	0.924599	0.000344404	3.46293	1.26043	2.2445e-06	5.64888	Linear_only
KLRC4	0.919171	0.00183529	2.7363	1.42474	3.1702e-06	5.49891	Linear_only
AL359504.2	0.918224	0.0701623	1.1539	1.07523	0.0246522	1.60814	Linear_only
LINC02175	0.917514	0.00312492	2.50516	1.18528	0.000113852	3.94366	Linear_only
ZDBF2	0.911455	0.000610762	3.21413	1.24662	5.88603e-06	5.23018	Linear_only
LINC01569	0.907507	0.0606865	1.21691	1.24476	0.00617142	2.20961	Linear_only
NFIA	0.902138	0.108784	0.963436	1.26294	0.0157164	1.80365	Linear_only
ALDOC	0.90015	0.000157495	3.80273	1.37707	1.42674e-07	6.84565	Linear_only
BEND5	0.899023	0.0170647	1.7679	1.34311	0.000257144	3.58982	Linear_only
GPI	0.898501	8.54936e-09	8.06807	1.11459	7.14526e-11	10.146	Linear_only
AC015813.1	0.893664	1.64275e-08	7.78443	1.10583	1.3113e-10	9.8823	Linear_only
DYSF	0.892855	0.0311147	1.50703	1.13925	0.00389325	2.40969	Linear_only
AC093827.4	0.88803	0.0529716	1.27596	1.26805	0.0034051	2.46787	Linear_only
FBXW9	0.885983	0.0292611	1.53371	1.04482	0.00710433	2.14848	Linear_only
EVC	0.885098	0.148222	0.829087	1.39629	0.0123546	1.90817	Linear_only
FGFBP2	0.879512	0.0801644	1.09602	2.33193	2.84964e-06	5.54521	Linear_only
LYRM9	0.874238	0.071553	1.14537	1.27445	0.00506618	2.29532	Linear_only
LINC01619	0.869556	0.0875795	1.0576	1.01204	0.0347878	1.45857	Linear_only
AL354707.1	0.869022	0.132741	0.876996	1.60637	0.00231018	2.63635	Linear_only
OTUD7A	0.85272	0.000778557	3.10871	1.31822	9.04141e-07	6.04376	Linear_only
BCL2L15	0.85189	0.0218989	1.65958	1.19725	0.000815091	3.08879	Linear_only
ANGPTL6	0.848069	0.20266	0.693232	1.20639	0.0473447	1.32473	Linear_only
PPP1R15A	0.84118	4.55839e-06	5.34119	1.11981	1.43794e-08	7.84226	Linear_only
LINC00598	0.840796	0.121132	0.916741	1.01772	0.0455883	1.34115	Linear_only
PGPEP1	0.840019	1.03096e-09	8.98676	1.00291	1.40897e-11	10.8511	Linear_only
ASB2	0.837298	7.33267e-05	4.13474	1.13742	4.13516e-07	6.38351	Linear_only
TMEM134	0.830936	0.000189572	3.72223	1.09366	1.82879e-06	5.73784	Linear_only
AC012313.1	0.82869	0.000346964	3.45972	1.03137	1.03204e-05	4.9863	Linear_only
TNNT3	0.827134	0.0215	1.66756	1.51027	2.52437e-05	4.59785	Linear_only
SPON2	0.824646	0.0024586	2.60931	1.12305	4.04835e-05	4.39272	Linear_only
NOL3	0.814315	0.0804757	1.09434	1.10165	0.0113093	1.94656	Linear_only
EFNA4	0.807056	0.0144815	1.83919	1.01179	0.00143605	2.84283	Linear_only
PLXND1	0.804911	0.260982	0.58339	1.92586	0.00195622	2.70858	Linear_only
DPEP2	0.801438	0.028194	1.54984	1.29683	0.000245884	3.60927	Linear_only
MHENCR	0.799547	0.0512565	1.29025	1.20353	0.00189574	2.72222	Linear_only
LINC01949	0.797502	0.185299	0.732126	1.32259	0.0153618	1.81356	Linear_only
CAPN12	0.793132	0.234567	0.629734	1.73386	0.00317366	2.49844	Linear_only
SMARCD3	0.776733	0.0805069	1.09417	1.15306	0.00526161	2.27888	Linear_only
NLGN2	0.776322	0.0869017	1.06097	1.16055	0.00581913	2.23514	Linear_only
GBE1	0.77159	0.00224956	2.6479	1.32077	1.47135e-06	5.83228	Linear_only
CLMN	0.768431	0.11332	0.945693	1.22444	0.00620949	2.20694	Linear_only
ZNF665	0.765653	0.000170013	3.76952	1.03424	1.02627e-06	5.98874	Linear_only
NT5M	0.765623	0.019965	1.69973	1.24006	0.000121036	3.91709	Linear_only
AC092164.1	0.758538	0.141274	0.849939	1.36955	0.00382211	2.4177	Linear_only
CD27	0.756952	6.42636e-06	5.19203	1.24775	2.71097e-10	9.56687	Linear_only
NAALADL1	0.745535	0.0448616	1.34813	1.08532	0.0020973	2.67834	Linear_only
LINC01550	0.744984	0.00193732	2.7128	1.21447	1.57706e-06	5.80215	Linear_only
TSC22D3	0.741682	9.70229e-06	5.01313	1.00482	3.02458e-08	7.51934	Linear_only
TCAF2C	0.741041	0.187617	0.726728	1.44174	0.00439094	2.35744	Linear_only
IFNAR2	0.739919	7.34038e-10	9.13428	1.01607	4.9844e-13	12.3024	Linear_only
ARAP3	0.721508	0.00941331	2.02626	1.2402	1.13872e-05	4.94358	Linear_only
C15orf62	0.71655	0.158529	0.799891	1.14052	0.0139183	1.85641	Linear_only
Z84485.1	0.714239	0.0847131	1.07205	1.06126	0.00593831	2.22634	Linear_only
NUDT8	0.711955	0.133717	0.873813	1.10132	0.0117912	1.92844	Linear_only
AC027627.1	0.710612	0.100269	0.998832	1.20277	0.00285349	2.54462	Linear_only
ITGA6-AS1	0.697814	0.207282	0.683439	1.1614	0.0197306	1.70486	Linear_only
AZIN1-AS1	0.690604	0.262856	0.580282	1.18622	0.0298129	1.5256	Linear_only
ELOA-AS1	0.687985	0.272944	0.563926	1.16079	0.0364371	1.43846	Linear_only
TP53INP2	0.682152	0.0100951	1.99589	1.07285	5.12778e-05	4.29007	Linear_only
ID3	0.680828	0.0171148	1.76663	1.19001	3.37973e-05	4.47112	Linear_only
EGLN3	0.678131	0.0116992	1.93184	1.20966	1.02833e-05	4.98787	Linear_only
SLC9A3-AS1	0.675736	0.0292063	1.53452	1.3152	2.25186e-05	4.64746	Linear_only
HSPB1	0.641328	0.00800094	2.09686	1.00286	3.69321e-05	4.4326	Linear_only
SPTBN2	0.638467	0.185072	0.732659	1.02397	0.0192269	1.71609	Linear_only
KCNH3	0.637295	0.354287	0.450645	1.29038	0.0280075	1.55273	Linear_only
RIBC2	0.636454	0.129152	0.888899	1.13961	0.00317005	2.49893	Linear_only
LINC00243	0.635409	0.108	0.966578	1.08334	0.00313586	2.50364	Linear_only
LNP1	0.628774	0.142431	0.846396	1.05881	0.00703138	2.15296	Linear_only
MEX3B	0.627204	0.293455	0.532459	1.17045	0.0252036	1.59854	Linear_only
METTL14-DT	0.624321	0.11521	0.938509	1.4052	0.000176046	3.75437	Linear_only
TRBV13	0.619345	0.10404	0.9828	1.08732	0.00216825	2.66389	Linear_only
AC022075.1	0.613875	0.121093	0.916882	1.33323	0.000320357	3.49437	Linear_only
AL137139.2	0.608128	0.142173	0.847182	1.1249	0.00315289	2.50129	Linear_only
ATP1A3	0.607354	0.0724974	1.13968	1.00551	0.00160294	2.79508	Linear_only
AC073896.2	0.605311	0.293653	0.532166	1.14136	0.0239565	1.62058	Linear_only
CBX8	0.602627	0.108227	0.965664	1.09433	0.00174932	2.75713	Linear_only
RFX8	0.590933	0.00913467	2.03931	1.21968	5.8531e-07	6.23261	Linear_only
KIAA1324	0.590327	0.106063	0.974437	1.03532	0.00230514	2.6373	Linear_only
CD28	0.584383	6.5163e-08	7.186	1.00913	6.64843e-13	12.1773	Linear_only
LINC02656	0.565801	0.421264	0.375446	1.33244	0.0233367	1.63196	Linear_only
ZNF790-AS1	0.562281	0.283115	0.548037	1.08601	0.0179452	1.74605	Linear_only
AC116535.1	0.560455	0.360901	0.442611	1.12099	0.0342318	1.46557	Linear_only
ENPP3	0.559943	0.193995	0.712209	1.11625	0.00428513	2.36804	Linear_only
AC048382.5	0.559687	0.120748	0.918119	1.24076	0.000260666	3.58392	Linear_only
AC006435.2	0.557959	0.110725	0.955753	1.1085	0.000714251	3.14615	Linear_only
AC022706.1	0.543424	0.118002	0.92811	1.17468	0.000325205	3.48784	Linear_only
AC100810.1	0.54171	0.119689	0.921945	1.08193	0.000828504	3.08171	Linear_only
DAPK2	0.515026	0.372121	0.429315	1.09578	0.0260973	1.5834	Linear_only
AL132642.1	0.510889	0.169064	0.771948	1.05264	0.00191879	2.71697	Linear_only
LINC01163	0.510462	0.198727	0.701744	1.42291	0.000105634	3.9762	Linear_only
LRFN1	0.510343	0.136382	0.865244	1.04394	0.000995908	3.00178	Linear_only
C10orf143	0.499497	0.287379	0.541545	1.13752	0.00568698	2.24512	Linear_only
APC2	0.496849	0.369704	0.432146	1.18153	0.0123546	1.90817	Linear_only
CACNA1C-AS1	0.490254	0.482259	0.316719	1.31467	0.0208921	1.68002	Linear_only
HAGHL	0.475464	0.324386	0.488938	1.02066	0.0145243	1.8379	Linear_only
ZMYND10	0.473556	0.510397	0.292092	1.18602	0.0449019	1.34773	Linear_only
GOLGA6L4	0.46355	0.383174	0.416604	1.40276	0.00183424	2.73654	Linear_only
SLC14A1	0.439202	0.0262344	1.58113	1.18153	8.33533e-08	7.07908	Linear_only
KCNMB4	0.397987	0.339322	0.469388	1.32205	0.000289116	3.53893	Linear_only
KCNIP2	0.396565	0.497113	0.303545	1.05908	0.0273115	1.56365	Linear_only
TLCD3B	0.395661	0.390348	0.408548	1.15302	0.0030569	2.51472	Linear_only
GPC3	0.394875	0.519376	0.284518	1.0048	0.0466194	1.33143	Linear_only
JAM3	0.375004	0.179768	0.745286	1.00699	0.000138974	3.85707	Linear_only
TRBD1	0.37142	0.318281	0.49719	1.04416	0.00138083	2.85986	Linear_only
LMO7	0.36119	0.0459421	1.33779	1.09981	1.23822e-07	6.9072	Linear_only
AC138956.2	0.351308	0.567988	0.245661	1.35224	0.00561346	2.25077	Linear_only
VIPR1	0.343555	0.593195	0.226803	1.02292	0.0456669	1.3404	Linear_only
TOGARAM2	0.340342	0.391481	0.40729	1.11581	0.000978294	3.00953	Linear_only
AL137186.1	0.336984	0.334073	0.476158	-1.4628	0.000850847	3.07015	Linear_only
THAP8	0.333647	0.514069	0.288978	1.0253	0.0140958	1.85091	Linear_only
LMTK3	0.323491	0.628142	0.201942	1.05621	0.0432534	1.36398	Linear_only
KLRB1	0.310397	0.455481	0.34153	1.24147	0.000409194	3.38807	Linear_only
HEXIM2	0.284767	0.636303	0.196336	1.02191	0.0311767	1.50617	Linear_only
PYROXD2	0.28224	0.353427	0.4517	1.01531	0.000176303	3.75374	Linear_only
CACNA1I	0.257171	0.557229	0.253966	1.39313	0.000108549	3.96437	Linear_only
THBS1	0.228807	0.794632	0.0998339	1.59521	0.00912405	2.03981	Linear_only
COLGALT2	0.225493	0.774818	0.1108	1.41551	0.0128654	1.89058	Linear_only
PLXDC1	0.225247	0.707158	0.150483	1.12191	0.0133942	1.87308	Linear_only
TRBV5-5	0.206308	0.807124	0.0930596	1.31947	0.0280798	1.55161	Linear_only
GMPR	0.144634	0.802314	0.0956559	-1.53336	0.0103718	1.98414	Linear_only
TRGV9	0.112747	0.85555	0.0677545	1.0741	0.0124069	1.90634	Linear_only
AL031432.4	-0.00716568	0.992165	0.00341608	1.11911	0.029358	1.53227	Linear_only
CCL22	-0.0793424	0.714654	0.145904	-1.18379	8.3164e-07	6.08006	Linear_only
GPA33	-0.0828131	0.867469	0.061746	1.16255	0.000624886	3.2042	Linear_only
AKAP12	-0.107176	0.811387	0.0907717	-1.23647	0.00432073	2.36444	Linear_only
SLC26A4	-0.110886	0.649292	0.18756	-1.13027	2.64902e-05	4.57692	Linear_only
DMD	-0.117344	0.708276	0.149797	-1.13058	0.000546177	3.26267	Linear_only
EGFL6	-0.199188	0.624009	0.204809	-1.24641	0.0035966	2.44411	Linear_only
FAM49A	-0.213548	0.716931	0.144522	-1.29207	0.0253107	1.5967	Linear_only
CKB	-0.24645	0.776595	0.109805	-1.97977	0.0252012	1.59858	Linear_only
PSPC1-AS2	-0.273797	0.645458	0.190132	-1.32442	0.0232838	1.63295	Linear_only
TNK2-AS1	-0.319414	0.393916	0.404596	-1.28083	0.00161136	2.79281	Linear_only
ADAM19	-0.329762	0.0173088	1.76173	-1.06234	1.06218e-08	7.9738	Linear_only
TMCC3	-0.332771	0.552781	0.257447	-2.40865	0.000656104	3.18303	Linear_only
RASSF4	-0.347614	0.484354	0.314837	-1.11566	0.0231306	1.63581	Linear_only
MKNK1-AS1	-0.378016	0.492944	0.307202	-1.31268	0.0181555	1.74099	Linear_only
HFE	-0.378946	0.132602	0.877448	-1.03482	0.000283127	3.54802	Linear_only
MFSD2A	-0.384136	0.428134	0.36842	-1.22985	0.0142864	1.84508	Linear_only
SLC26A4-AS1	-0.389061	0.219318	0.658925	-1.59428	9.29856e-05	4.03158	Linear_only
STYK1	-0.404174	0.0940464	1.02666	-1.23185	3.51951e-05	4.45352	Linear_only
MAP3K8	-0.404282	0.00605708	2.21774	-1.34933	2.01431e-09	8.69587	Linear_only
B4GALNT3	-0.451131	0.330644	0.48064	-1.27878	0.00834174	2.07874	Linear_only
SGK1	-0.454839	0.0540646	1.26709	-1.07301	9.42797e-05	4.02558	Linear_only
PTK2	-0.475651	0.262818	0.580345	-1.08645	0.013336	1.87497	Linear_only
FOXP4	-0.488725	0.0576991	1.23883	-1.08339	0.000214406	3.66876	Linear_only
ENPP2	-0.498298	0.000753318	3.12302	-1.24782	3.11296e-09	8.50683	Linear_only
BCL2L1	-0.505577	0.00601111	2.22105	-1.13032	7.90798e-07	6.10193	Linear_only
TRPM2	-0.512678	0.0609376	1.21511	-1.0175	0.000674221	3.1712	Linear_only
FEM1A	-0.518831	0.0804905	1.09426	-1.64846	1.98704e-05	4.70179	Linear_only
IL4I1	-0.522961	0.0929561	1.03172	-1.54756	6.85017e-05	4.1643	Linear_only
C13orf46	-0.528884	0.234109	0.630581	-1.3777	0.00438456	2.35807	Linear_only
BIRC3	-0.533804	6.15348e-06	5.21088	-1.2261	1.76563e-12	11.7531	Linear_only
FEZ1	-0.536438	0.261831	0.581978	-1.08179	0.0243811	1.61295	Linear_only
OASL	-0.538489	0.000236267	3.6266	-1.14867	3.37259e-09	8.47204	Linear_only
MYH7	-0.541843	0.369933	0.431877	-1.56718	0.0144172	1.84112	Linear_only
CD40LG	-0.544511	0.0185401	1.73189	-1.24494	7.18092e-06	5.14382	Linear_only
RRAS2	-0.546323	6.75864e-06	5.17014	-1.13125	2.7254e-11	10.5646	Linear_only
AC022726.2	-0.558137	0.193487	0.713349	-1.36077	0.00360675	2.44288	Linear_only
PPFIBP1	-0.568701	0.112621	0.948379	-1.32275	0.000996127	3.00169	Linear_only
BCL6B	-0.572315	0.0892544	1.04937	-1.14881	0.0015954	2.79713	Linear_only
HERC5	-0.580596	4.45503e-08	7.35115	-1.14473	7.0329e-14	13.1529	Linear_only
SPRED2	-0.580797	0.028185	1.54998	-1.35728	2.969e-05	4.52739	Linear_only
HES1	-0.605111	0.104887	0.979279	-1.59843	0.000364639	3.43814	Linear_only
B3GALNT1	-0.635948	0.0966017	1.01502	-1.25587	0.00247514	2.6064	Linear_only
LTA	-0.641837	0.193487	0.713349	-1.71809	0.00340227	2.46823	Linear_only
IRF8	-0.651046	0.0577461	1.23848	-1.47475	0.000175951	3.75461	Linear_only
CERKL	-0.661806	0.149688	0.824814	-1.01834	0.0261635	1.5823	Linear_only
GABRR2	-0.672117	0.0978297	1.00953	-1.04826	0.0108543	1.9644	Linear_only
ANKRD33B	-0.676693	8.87698e-07	6.05173	-1.18862	6.17978e-11	10.209	Linear_only
STX3	-0.681607	0.000173089	3.76173	-1.32355	1.2214e-08	7.91314	Linear_only
ATF5	-0.691687	0.0024356	2.61339	-1.02	3.92204e-05	4.40649	Linear_only
SCARF1	-0.704521	0.194041	0.712107	-1.86141	0.00347108	2.45954	Linear_only
BEND4	-0.705728	0.147994	0.829756	-1.10531	0.0241894	1.61637	Linear_only
PLA2G4C	-0.707987	0.0316793	1.49922	-1.00811	0.00280814	2.55158	Linear_only
IFI44L	-0.726571	1.216e-10	9.91507	-1.02515	7.33696e-14	13.1345	Linear_only
CSAG3	-0.728894	0.0963557	1.01612	-1.65793	0.00106311	2.97342	Linear_only
NTRK2	-0.731095	0.0345802	1.46117	-1.01844	0.00376367	2.42439	Linear_only
ECE1	-0.734633	1.77344e-08	7.75118	-1.07685	9.82539e-12	11.0077	Linear_only
AF001548.2	-0.744292	0.158179	0.800851	-1.14121	0.0305087	1.51558	Linear_only
SIK1B	-0.745967	0.0938094	1.02775	-1.1939	0.00947346	2.02349	Linear_only
HRH2	-0.747991	0.00808351	2.0924	-1.31333	3.48368e-05	4.45796	Linear_only
GNB4	-0.751868	8.94977e-08	7.04819	-1.30079	5.62889e-12	11.2496	Linear_only
STBD1	-0.769791	0.0834898	1.07837	-1.29923	0.00512078	2.29066	Linear_only
GORASP1	-0.777377	0.00191838	2.71706	-1.17115	2.38571e-05	4.62238	Linear_only
PTGIR	-0.777737	0.00052666	3.27847	-1.04425	1.37724e-05	4.86099	Linear_only
MX1	-0.77791	5.25447e-08	7.27947	-1.17151	1.80061e-11	10.7446	Linear_only
EBI3	-0.785182	0.0502821	1.29859	-2.28133	2.58664e-05	4.58726	Linear_only
SOCS2	-0.78979	0.000232525	3.63353	-1.12908	2.13405e-06	5.67079	Linear_only
OSTM1	-0.790505	1.24382e-05	4.90524	-1.18523	2.67552e-08	7.57259	Linear_only
PIK3R3	-0.805397	0.000343129	3.46454	-1.42638	3.46542e-07	6.46024	Linear_only
ATP7B	-0.809509	0.131263	0.881858	-1.1822	0.0280591	1.55193	Linear_only
AC037459.2	-0.811286	0.0307851	1.51166	-1.0111	0.0068367	2.16515	Linear_only
GJB2	-0.818376	0.0132206	1.87875	-1.14038	0.000935346	3.02903	Linear_only
MAP1A	-0.823486	1.1071e-06	5.95581	-1.04628	1.5238e-08	7.81707	Linear_only
TTC21A	-0.828675	0.0961296	1.01714	-1.3606	0.00863348	2.06381	Linear_only
TGFBR1	-0.836129	2.00517e-09	8.69785	-1.0822	9.76371e-12	11.0104	Linear_only
KIAA0040	-0.83801	7.34617e-10	9.13394	-1.02191	9.82539e-12	11.0077	Linear_only
LARGE1	-0.843258	0.163578	0.786276	-1.68249	0.0101214	1.99476	Linear_only
DPF3	-0.845543	0.00774689	2.11087	-1.41708	8.53322e-05	4.06889	Linear_only
CCNI2	-0.848099	0.0521895	1.28242	-1.43638	0.00250892	2.60051	Linear_only
ENPP6	-0.852734	0.0910478	1.04073	-1.27264	0.0141203	1.85015	Linear_only
CCND2	-0.854371	0.000174482	3.75825	-1.36291	2.10062e-07	6.67765	Linear_only
PARP12	-0.862431	3.5709e-09	8.44722	-1.07221	3.80456e-11	10.4197	Linear_only
ODF3B	-0.865922	0.000437276	3.35924	-1.09572	2.35322e-05	4.62834	Linear_only
RRS1	-0.866312	8.51438e-06	5.06985	-1.12864	1.25346e-07	6.90189	Linear_only
GCH1	-0.867492	3.15498e-10	9.501	-1.08987	2.24974e-12	11.6479	Linear_only
CCR1	-0.868624	0.000216839	3.66386	-1.20313	3.40189e-06	5.46828	Linear_only
PARP9	-0.873992	7.22811e-11	10.141	-1.05453	1.01449e-12	11.9938	Linear_only
ADAM8	-0.876492	7.85064e-06	5.1051	-1.06282	3.12756e-07	6.50479	Linear_only
PLEKHG1	-0.876783	0.00220672	2.65625	-1.23727	6.903e-05	4.16096	Linear_only
LINC01679	-0.87895	0.0151052	1.82087	-1.18437	0.00155257	2.80895	Linear_only
TMEM217	-0.88068	0.00482474	2.31653	-1.60519	1.78858e-05	4.74749	Linear_only
SCML1	-0.880754	0.000230051	3.63818	-1.21596	3.99419e-06	5.39857	Linear_only
BCL3	-0.885055	2.37972e-05	4.62347	-1.07684	1.0862e-06	5.96409	Linear_only
SLC2A6	-0.885466	0.0177195	1.75155	-1.76238	9.71e-05	4.01278	Linear_only
RIPK2	-0.886805	0.00149083	2.82657	-1.07327	0.000165321	3.78167	Linear_only
APOL6	-0.887628	1.48934e-10	9.827	-1.0357	4.11894e-12	11.3852	Linear_only
PDE4B	-0.894406	2.60205e-06	5.58468	-1.2013	1.84666e-08	7.73361	Linear_only
AC004264.1	-0.898373	0.0385767	1.41368	-1.55025	0.00120008	2.92079	Linear_only
NFKB2	-0.903007	6.33337e-11	10.1984	-1.27056	5.52277e-14	13.2578	Linear_only
GRAMD1C	-0.906612	0.0275372	1.56008	-1.068	0.00812803	2.09001	Linear_only
TRAF4	-0.912861	3.91914e-06	5.40681	-1.31272	1.24906e-08	7.90342	Linear_only
OAS1	-0.917288	1.41679e-09	8.84869	-1.3285	8.10191e-13	12.0914	Linear_only
RBM47	-0.917792	0.0335027	1.47492	-1.60591	0.000838481	3.07651	Linear_only
CYP2J2	-0.917966	0.00753231	2.12307	-1.2225	0.000563641	3.249	Linear_only
RAB11FIP1	-0.929318	1.00643e-11	10.9972	-1.33219	5.43843e-15	14.2645	Linear_only
C3orf18	-0.930934	0.000538798	3.26857	-1.13307	4.65698e-05	4.3319	Linear_only
NFE2L3	-0.931007	1.01789e-05	4.9923	-1.19141	1.92621e-07	6.7153	Linear_only
AL445490.1	-0.936687	0.000799526	3.09717	-1.42381	8.55568e-06	5.06775	Linear_only
LRP6	-0.9415	0.0230138	1.63801	-1.22362	0.00364885	2.43784	Linear_only
PHLDB2	-0.942291	0.000296218	3.52839	-1.23729	1.00441e-05	4.99809	Linear_only
ZBP1	-0.946308	0.0023635	2.62644	-1.18589	0.000224689	3.64842	Linear_only
LRRK1	-0.947979	0.0163796	1.7857	-1.85886	9.91959e-05	4.00351	Linear_only
TLNRD1	-0.949205	1.43037e-06	5.84455	-1.19781	2.60702e-08	7.58386	Linear_only
TLDC2	-0.962508	0.0577428	1.2385	-1.58843	0.00340227	2.46823	Linear_only
IFI35	-0.974256	2.96093e-09	8.52857	-1.14379	8.33089e-11	10.0793	Linear_only
CD74	-0.97791	1.63515e-13	12.7864	-1.14475	5.15562e-15	14.2877	Linear_only
NFKBIZ	-0.979901	0.000132688	3.87717	-1.04443	3.75073e-05	4.42588	Linear_only
PTGER2	-0.981441	6.88226e-09	8.16227	-1.33012	2.19239e-11	10.6591	Linear_only
HLA-DMB	-0.987675	1.49485e-06	5.8254	-1.13314	1.06361e-07	6.97322	Linear_only
IFIT2	-0.989396	4.34725e-07	6.36179	-1.39182	1.20324e-09	8.91965	Linear_only
AC107027.3	-0.989633	0.00292509	2.53386	-1.03595	0.00123548	2.90816	Linear_only
MICAL3	-0.993674	1.24341e-07	6.90539	-1.32877	7.46307e-10	9.12708	Linear_only
RALB	-0.99786	4.50517e-13	12.3463	-1.24904	3.58656e-15	14.4453	Linear_only
EBF4	-1.11814	0.088497	1.05307	-1.76553	0.0110026	1.95851	Linear_only
IL17F	-1.38556	0.0873319	1.05883	-1.9751	0.0212502	1.67264	Linear_only
SPATA6	1.43746	0.0600842	1.22124	0.940557	0.233968	0.630843	No_Sig
AC092275.1	1.43437	0.196587	0.706445	1.86984	0.0674651	1.17092	No_Sig
DHRS2	1.38325	0.189831	0.721633	1.13312	0.285251	0.544773	No_Sig
CDH3	1.36308	0.109974	0.958711	0.474784	0.635315	0.197011	No_Sig
MMP14	1.3302	0.0630732	1.20015	0.84578	0.253972	0.595214	No_Sig
UCHL1	1.32021	0.0801005	1.09636	-0.157163	0.878483	0.0562664	No_Sig
CTTN	1.23599	0.103142	0.986567	1.14367	0.122158	0.913077	No_Sig
AC132872.5	1.14292	0.124136	0.906101	1.00008	0.172393	0.763479	No_Sig
CYP1B1	1.11564	0.358934	0.444985	0.167368	0.911124	0.0404226	No_Sig
ADIRF-AS1	1.07431	0.0974374	1.01127	1.1567	0.0615441	1.21081	No_Sig
ASPDH	1.06224	0.0966662	1.01473	1.045	0.0908892	1.04149	No_Sig
PACSIN1	1.06209	0.19175	0.717264	0.507403	0.570055	0.244083	No_Sig
PINK1	1.06196	0.138849	0.857457	0.317182	0.707016	0.15057	No_Sig
KIT	1.05354	0.0623307	1.2053	0.917899	0.0981683	1.00803	No_Sig
C16orf86	1.05192	0.0891837	1.04971	0.914868	0.130978	0.882801	No_Sig
AC010300.1	1.04004	0.0847383	1.07192	0.882021	0.138067	0.85991	No_Sig
C3orf35	1.03934	0.10671	0.971796	0.402912	0.579636	0.236845	No_Sig
SIRT4	1.03844	0.111233	0.953765	0.588543	0.392243	0.406445	No_Sig
RGPD3	1.02601	0.0508486	1.29372	0.755245	0.151763	0.818833	No_Sig
SPX	1.0205	0.12221	0.912894	0.0390724	0.96431	0.0157832	No_Sig
AC139530.1	1.01521	0.0612245	1.21307	0.524204	0.362509	0.440681	No_Sig
LRP1	1.0143	0.156976	0.804167	1.14452	0.0932103	1.03054	No_Sig
AC010889.2	1.00814	0.0968611	1.01385	0.216684	0.770375	0.113298	No_Sig
AC023157.3	0.9995	0.0230153	1.63798	0.873375	0.0405589	1.39191	No_Sig
SNTA1	0.997766	0.00503215	2.29825	0.990546	0.00388964	2.41009	No_Sig
C2	0.995463	0.193801	0.712645	0.628008	0.432705	0.363808	No_Sig
AC003102.1	0.988584	0.0199667	1.69969	0.914806	0.0255504	1.5926	No_Sig
KCNS1	0.987397	0.0103294	1.98593	0.768828	0.0402625	1.3951	No_Sig
MRC2	0.9868	0.0490002	1.3098	0.873708	0.0738924	1.1314	No_Sig
MINDY4	0.986723	0.0711443	1.14786	0.522247	0.366687	0.435704	No_Sig
RUNDC3A-AS1	0.986654	0.0694482	1.15834	0.823473	0.123459	0.908477	No_Sig
ECI2	0.986543	2.94058e-07	6.53157	0.808909	5.36265e-06	5.27062	No_Sig
LINC02446	0.984829	7.2886e-06	5.13736	0.930113	1.22916e-05	4.91039	No_Sig
KLHL31	0.981137	0.172346	0.763599	0.542715	0.478452	0.320162	No_Sig
KDELR3	0.981101	0.104964	0.978962	0.855113	0.151928	0.818364	No_Sig
AL442125.1	0.980264	0.000705539	3.15148	0.987752	0.000437271	3.35925	No_Sig
PACSIN3	0.979579	0.30629	0.513867	0.700498	0.474428	0.323829	No_Sig
CCDC113	0.978716	0.0308424	1.51085	0.500872	0.292991	0.533146	No_Sig
AL132712.2	0.977715	0.0295076	1.53007	0.916053	0.0347104	1.45954	No_Sig
TUBB6	0.976423	1.10166e-06	5.95795	0.950855	1.06693e-06	5.97187	No_Sig
SSTR2	0.974253	0.199841	0.699315	0.951551	0.1976	0.704212	No_Sig
NAP1L2	0.970042	0.00125337	2.90192	0.408313	0.179714	0.745418	No_Sig
PERP	0.969562	4.44721e-06	5.35191	0.740107	0.000148688	3.82772	No_Sig
TTC30A	0.966659	0.0203555	1.69132	0.972366	0.015251	1.8167	No_Sig
GPR157	0.963523	0.000889608	3.0508	0.829712	0.00290674	2.53659	No_Sig
AL645608.8	0.96188	5.32084e-05	4.27402	0.9351	5.28131e-05	4.27726	No_Sig
PLEKHA8	0.961419	1.0202e-06	5.99131	0.641377	0.000258415	3.58768	No_Sig
EIF4EBP1	0.958864	8.82798e-05	4.05414	0.587992	0.0100226	1.99902	No_Sig
ST6GALNAC3	0.958692	0.0814873	1.08891	0.395601	0.515439	0.287823	No_Sig
DSG2	0.95735	0.00073263	3.13512	0.795005	0.00340227	2.46823	No_Sig
ACVR1C	0.9507	0.0076884	2.11416	0.672317	0.0538142	1.2691	No_Sig
MRPS6	0.950142	1.38719e-07	6.85786	0.977098	5.21409e-08	7.28282	No_Sig
SPINT1	0.948219	0.0493829	1.30642	0.654611	0.179173	0.746726	No_Sig
B4GAT1	0.94763	8.33716e-05	4.07898	0.498713	0.0270695	1.56752	No_Sig
DOCK5	0.945903	6.26878e-05	4.20282	0.476813	0.0305087	1.51558	No_Sig
SDHAF3	0.94476	1.33607e-07	6.87417	0.759989	3.56586e-06	5.44784	No_Sig
FLT1	0.943621	5.00303e-06	5.30077	0.275674	0.145506	0.837119	No_Sig
AC026471.4	0.942869	0.0193041	1.71435	0.924485	0.0172375	1.76352	No_Sig
RGCC	0.941334	0.000698696	3.15571	0.970427	0.000335962	3.47371	No_Sig
GADD45A	0.936759	3.25591e-06	5.48733	0.549229	0.00222923	2.65185	No_Sig
PNMA2	0.936124	0.00745808	2.12737	0.460182	0.197053	0.705416	No_Sig
MANEA-DT	0.935604	0.00948322	2.02304	0.954412	0.00583831	2.23371	No_Sig
GAB1	0.934696	0.12142	0.915711	0.756648	0.206928	0.684181	No_Sig
ENKD1	0.934037	0.0446433	1.35024	0.616367	0.1906	0.719877	No_Sig
GSEC	0.932726	0.0136883	1.86365	0.574229	0.130479	0.884458	No_Sig
AL139274.2	0.932414	0.0525114	1.27975	0.969954	0.0348982	1.4572	No_Sig
IFT81	0.932345	0.00297693	2.52623	0.59585	0.0528442	1.277	No_Sig
PPP1R32	0.93037	0.00712998	2.14691	0.983448	0.00317245	2.49861	No_Sig
SEMA4A	0.930108	5.25817e-05	4.27916	0.398999	0.0636911	1.19592	No_Sig
LINC00526	0.929574	0.0413227	1.38381	0.648209	0.155892	0.807177	No_Sig
DLG2	0.927132	0.0466274	1.33136	0.0443895	0.941466	0.0261953	No_Sig
ARR3	0.926148	0.0414775	1.38219	0.491098	0.300611	0.521995	No_Sig
AC092580.4	0.925161	0.111964	0.950922	0.645707	0.274745	0.56107	No_Sig
LATS2	0.924996	0.0249645	1.60268	0.993535	0.0118294	1.92704	No_Sig
CEL	0.924485	0.0453405	1.34351	0.819053	0.0693087	1.15921	No_Sig
P2RX5	0.923807	1.35307e-12	11.8687	0.942075	4.69919e-13	12.328	No_Sig
TMEM116	0.922888	8.72372e-07	6.0593	0.878533	1.23268e-06	5.90915	No_Sig
BOLA3-AS1	0.922629	0.0295198	1.52989	0.492025	0.26434	0.577837	No_Sig
RSPH3	0.922314	0.000844144	3.07358	0.992688	0.000241026	3.61794	No_Sig
XCL1	0.917348	0.0133368	1.87495	0.290066	0.47958	0.319139	No_Sig
SLC7A5	0.916186	4.5961e-09	8.33761	0.175649	0.13701	0.863247	No_Sig
RASGRF2	0.915609	6.06604e-05	4.21709	0.616992	0.0036537	2.43727	No_Sig
DNAJB5	0.915492	0.00064964	3.18733	0.364905	0.173193	0.761469	No_Sig
LAMB3	0.915362	0.207579	0.682816	0.763018	0.289702	0.538048	No_Sig
AC021660.2	0.914709	0.0735056	1.13368	0.660715	0.198543	0.702146	No_Sig
ASH1L-AS1	0.91412	0.00268625	2.57085	0.309315	0.334184	0.476014	No_Sig
AHI1	0.913632	0.000120234	3.91997	0.636954	0.0041513	2.38182	No_Sig
C17orf58	0.908387	3.25125e-05	4.48795	0.896192	2.58285e-05	4.5879	No_Sig
AL355488.1	0.907996	0.0253255	1.59644	0.803999	0.0412081	1.38502	No_Sig
CHIT1	0.907972	0.0996352	1.00159	0.362673	0.552207	0.257898	No_Sig
LINC02694	0.907616	0.0616885	1.2098	0.640677	0.190157	0.720888	No_Sig
CLIP3	0.906933	0.0486718	1.31272	0.49563	0.30115	0.521217	No_Sig
ALDOA	0.905958	0.0120593	1.91868	0.938391	0.00677979	2.16878	No_Sig
DHRS11	0.905904	0.00629302	2.20114	0.848554	0.00781486	2.10708	No_Sig
KIAA1549	0.905588	0.018403	1.73511	0.542123	0.162103	0.790209	No_Sig
AL442128.2	0.905397	0.209317	0.679196	0.548516	0.468681	0.329122	No_Sig
FDXR	0.902136	3.13236e-06	5.50413	0.478767	0.0051801	2.28566	No_Sig
OSBP2	0.892846	0.000572267	3.2424	0.820713	0.00100045	2.9998	No_Sig
PPP1R3B	0.892199	7.52891e-06	5.12327	0.862662	8.03028e-06	5.09527	No_Sig
LPCAT2	0.892128	0.0483168	1.3159	0.674208	0.132346	0.878288	No_Sig
NR2F6	0.888655	0.026369	1.57891	0.402825	0.342216	0.4657	No_Sig
NQO1	0.888282	2.23934e-05	4.64988	0.306431	0.117647	0.929419	No_Sig
MTUS1	0.885113	0.000912172	3.03992	0.554881	0.0301579	1.5206	No_Sig
STX1B	0.883877	0.00181202	2.74184	0.968737	0.000450087	3.3467	No_Sig
ABHD4	0.883706	0.000747678	3.12629	0.951749	0.000214406	3.66876	No_Sig
B4GALT6	0.883675	0.000357636	3.44656	0.55506	0.0181167	1.74192	No_Sig
SYTL3	0.883631	5.02514e-08	7.29885	0.498901	0.000223102	3.6515	No_Sig
LINC00963	0.881969	1.11025e-05	4.95458	0.656383	0.00040087	3.397	No_Sig
DYRK3	0.881718	8.10977e-07	6.09099	0.520904	0.000851107	3.07002	No_Sig
PEX5L	0.880666	0.111388	0.953163	0.0596921	0.933213	0.0300194	No_Sig
TTC12	0.880489	0.000803485	3.09502	0.955824	0.000206871	3.6843	No_Sig
GOLGA6L10	0.877004	0.0227558	1.64291	0.901289	0.0150914	1.82127	No_Sig
THRA	0.876567	0.00325012	2.4881	0.974917	0.000749443	3.12526	No_Sig
KIAA1958	0.876014	0.000510194	3.29226	0.905778	0.000236945	3.62535	No_Sig
TNFRSF11A	0.87575	1.12757e-06	5.94786	0.79893	3.236e-06	5.48999	No_Sig
PDE7B	0.874147	0.117262	0.930843	0.652906	0.244899	0.611013	No_Sig
AC018690.1	0.872873	0.0618836	1.20842	0.165594	0.770359	0.113307	No_Sig
SLC7A11	0.87124	0.00673883	2.17142	-0.00667949	0.987973	0.00525492	No_Sig
MAP4K3-DT	0.870652	0.00928701	2.03212	0.555123	0.0944909	1.02461	No_Sig
AC005842.1	0.870582	0.0202118	1.6944	0.587316	0.114722	0.940353	No_Sig
POMGNT2	0.870438	0.00105353	2.97735	0.664002	0.0089678	2.04731	No_Sig
DPCD	0.869922	0.0271251	1.56663	0.876214	0.0205966	1.6862	No_Sig
DST	0.869363	0.0142816	1.84522	0.474424	0.187654	0.726642	No_Sig
GLIDR	0.868172	0.0325169	1.48789	0.172841	0.722626	0.141087	No_Sig
AL355388.2	0.867273	0.00721918	2.14151	0.520994	0.104231	0.982002	No_Sig
SLCO4A1-AS1	0.865968	0.0243661	1.61321	0.701256	0.0617399	1.20943	No_Sig
MST1	0.865874	0.0367836	1.43435	0.814856	0.0407473	1.3899	No_Sig
GPLD1	0.865003	0.140033	0.85377	0.550941	0.363139	0.439927	No_Sig
SLC16A4	0.864412	0.00103345	2.98571	0.79195	0.00176847	2.7524	No_Sig
AOC2	0.863942	0.0126738	1.89709	0.25817	0.49931	0.30163	No_Sig
CHCHD6	0.862657	0.0460814	1.33647	0.703915	0.0984944	1.00659	No_Sig
LINC00339	0.862656	0.040401	1.39361	0.884807	0.0281462	1.55058	No_Sig
QPCTL	0.85857	0.000796406	3.09887	0.592411	0.0157543	1.8026	No_Sig
AC012615.1	0.85799	0.109974	0.958711	0.862698	0.0943062	1.02546	No_Sig
NPHP3	0.856957	1.91766e-05	4.71723	0.871286	1.02233e-05	4.99041	No_Sig
P2RX1	0.854041	0.201013	0.696776	1.05666	0.0896809	1.0473	No_Sig
SLC49A4	0.85355	0.0041336	2.38367	0.911014	0.00152705	2.81615	No_Sig
PPFIA3	0.851797	0.241983	0.616215	0.864929	0.214103	0.669377	No_Sig
PAM	0.851246	0.00194332	2.71145	0.877461	0.000998953	3.00046	No_Sig
FAM3C	0.849846	7.62426e-11	10.1178	0.822417	7.98109e-11	10.0979	No_Sig
AC120053.1	0.848835	0.0109167	1.96191	0.846147	0.0082831	2.08181	No_Sig
DARS-AS1	0.847669	0.00937059	2.02823	0.977601	0.00185529	2.73159	No_Sig
FAM131A	0.847252	0.0561008	1.25103	0.782774	0.0691012	1.16051	No_Sig
GUCA1B	0.845224	0.0311556	1.50646	0.348956	0.409243	0.388019	No_Sig
MYCBPAP	0.844193	0.00896426	2.04749	0.932263	0.00274002	2.56225	No_Sig
SPAG4	0.841678	0.0930829	1.03113	0.52962	0.303138	0.51836	No_Sig
FAM174B	0.841589	0.198279	0.702723	0.547265	0.418075	0.378746	No_Sig
YEATS2-AS1	0.840263	0.039806	1.40005	0.757313	0.0551545	1.25842	No_Sig
SDHAF4	0.839892	6.3064e-05	4.20022	0.590678	0.00256774	2.59045	No_Sig
SFXN3	0.839613	1.10227e-06	5.95771	0.732587	6.363e-06	5.19634	No_Sig
NFIL3	0.8382	3.65142e-09	8.43754	0.653313	2.44263e-07	6.61214	No_Sig
TTLL1	0.838112	0.000391781	3.40696	0.867053	0.000172069	3.7643	No_Sig
TRAV6	0.837979	0.0110734	1.95572	0.653051	0.0416917	1.37995	No_Sig
TPH1	0.837524	0.0586857	1.23147	0.658681	0.132399	0.878115	No_Sig
THBS4	0.837188	0.102673	0.988544	0.275987	0.635871	0.196631	No_Sig
DDX47	0.835661	0.032073	1.49386	0.644969	0.0933319	1.02997	No_Sig
LINC00484	0.833696	0.0380345	1.41982	0.484084	0.239094	0.621432	No_Sig
ABHD14A	0.832857	0.0162876	1.78814	0.848508	0.0105904	1.97509	No_Sig
NFYC-AS1	0.831236	0.0248294	1.60503	0.660179	0.0681276	1.16668	No_Sig
TENT5C	0.8312	5.3428e-06	5.27223	0.158169	0.358262	0.4458	No_Sig
TSSK6	0.830662	0.194357	0.711399	0.738888	0.237485	0.624364	No_Sig
DDN	0.830313	0.319953	0.494914	0.662523	0.424746	0.371871	No_Sig
LGALS9C	0.829343	0.021733	1.66288	0.819842	0.0181555	1.74099	No_Sig
PITPNM3	0.828609	0.0446316	1.35036	0.766034	0.0548044	1.26118	No_Sig
HOMER1	0.828166	0.000496767	3.30385	0.568241	0.0118383	1.92671	No_Sig
ZNF396	0.827428	0.168334	0.773829	0.663515	0.267244	0.573091	No_Sig
BCKDHA	0.827095	7.13039e-07	6.14689	0.825623	4.43035e-07	6.35356	No_Sig
AP002360.1	0.826923	0.0433077	1.36343	0.495172	0.23748	0.624373	No_Sig
LBX2-AS1	0.825955	0.0880069	1.05548	0.99214	0.0292707	1.53357	No_Sig
SCARB1	0.825724	1.80893e-06	5.74258	0.637014	5.93973e-05	4.22623	No_Sig
AC015871.7	0.824775	0.145259	0.837856	0.878965	0.104156	0.982316	No_Sig
FOSL1	0.824017	0.332359	0.478393	0.0143997	0.98972	0.00448769	No_Sig
AL356599.1	0.82333	0.0145331	1.83764	0.68295	0.0364691	1.43808	No_Sig
AC002310.1	0.821371	0.198186	0.702926	0.911873	0.13136	0.881537	No_Sig
AL096865.1	0.820315	0.0579887	1.23666	0.445123	0.322443	0.491548	No_Sig
P4HA1	0.819689	2.26439e-07	6.64505	0.929724	1.35891e-08	7.86681	No_Sig
GSTZ1	0.817703	0.000170666	3.76785	0.824738	9.86289e-05	4.006	No_Sig
VDR	0.817199	1.00003e-09	8.99999	0.432822	3.50625e-05	4.45516	No_Sig
LINC01237	0.817031	0.00568184	2.24551	0.912218	0.00138929	2.85721	No_Sig
AC135050.5	0.816903	0.163678	0.786009	0.698539	0.22649	0.644951	No_Sig
RAB11FIP5	0.816794	0.00417378	2.37947	0.817194	0.00300829	2.52168	No_Sig
FAM229A	0.813217	0.0901416	1.04507	0.73488	0.114982	0.93937	No_Sig
QPRT	0.809489	0.0003351	3.47483	0.655494	0.00221722	2.65419	No_Sig
PYCR1	0.807019	0.00050397	3.2976	0.49065	0.0261105	1.58318	No_Sig
AC006333.2	0.806869	0.250732	0.60079	0.182305	0.827018	0.0824853	No_Sig
U91328.1	0.806603	0.00590917	2.22847	0.616508	0.0292615	1.5337	No_Sig
NCK1-DT	0.80376	0.0335584	1.4742	0.74517	0.0414945	1.38201	No_Sig
ALOX5AP	0.803572	3.02171e-07	6.51975	0.810925	1.68317e-07	6.77387	No_Sig
DBN1	0.803411	1.07265e-06	5.96954	0.603365	5.59422e-05	4.25226	No_Sig
MIB1	0.803306	1.40935e-05	4.85098	0.661447	0.000150316	3.82299	No_Sig
PSAT1	0.802888	1.101e-12	11.9582	0.229752	0.000892975	3.04916	No_Sig
CMBL	0.802664	0.0771438	1.1127	0.110876	0.845021	0.0731324	No_Sig
DDB2	0.802244	1.01732e-08	7.99254	0.621279	6.74408e-07	6.17108	No_Sig
AC106791.1	0.802148	0.0370029	1.43176	0.679718	0.0691012	1.16051	No_Sig
AC107375.1	0.800375	0.0804481	1.09448	0.45883	0.335271	0.474603	No_Sig
TCEAL3	0.800359	0.0247236	1.60689	0.344502	0.362875	0.440243	No_Sig
STAM	0.799912	9.76283e-07	6.01042	0.439543	0.00185413	2.73186	No_Sig
PHF7	0.799339	1.15671e-05	4.93678	0.846345	2.91441e-06	5.53545	No_Sig
TAS2R20	0.798933	0.170849	0.767388	0.871327	0.115224	0.938458	No_Sig
GPT2	0.798091	0.00178891	2.74741	0.311219	0.230051	0.638176	No_Sig
ASNS	0.797945	0.0215272	1.66701	0.590602	0.0835995	1.0778	No_Sig
COPG2	0.797053	4.55394e-08	7.34161	0.768716	4.89967e-08	7.30983	No_Sig
KIF5A	0.796499	0.0308867	1.51023	0.926783	0.00827188	2.0824	No_Sig
PCSK6	0.792957	0.0621062	1.20687	0.901337	0.025428	1.59469	No_Sig
AGAP3	0.791915	0.000501213	3.29998	0.518576	0.0162247	1.78982	No_Sig
FAM218A	0.791825	0.286103	0.543478	0.784488	0.269904	0.568791	No_Sig
WDR27	0.791366	7.81531e-05	4.10705	0.962213	2.83741e-06	5.54708	No_Sig
HSD17B8	0.791179	0.00489817	2.30997	0.871611	0.00133877	2.87329	No_Sig
TRBJ1-5	0.791143	0.0260095	1.58487	0.947796	0.00511437	2.29121	No_Sig
PLLP	0.789769	0.186939	0.728299	0.102222	0.89071	0.0502636	No_Sig
ITGAX	0.788099	5.39345e-07	6.26813	0.841695	1.03981e-07	6.98305	No_Sig
CFAP36	0.785775	2.92377e-06	5.53406	0.780488	2.01499e-06	5.69573	No_Sig
ZNF460-AS1	0.784796	0.291417	0.535485	0.079782	0.929996	0.0315187	No_Sig
AIG1	0.784795	0.000292808	3.53342	0.812473	0.000121754	3.91452	No_Sig
NMNAT1	0.784436	0.000743552	3.12869	0.583206	0.00851891	2.06962	No_Sig
ZEB2	0.783589	0.0135614	1.8677	0.661312	0.0307993	1.51146	No_Sig
FAM72C	0.782175	2.5821e-05	4.58803	0.427436	0.0115555	1.93721	No_Sig
RENBP	0.782009	0.0363641	1.43933	0.672926	0.0639977	1.19384	No_Sig
SNX33	0.781286	0.0500133	1.30091	0.101151	0.838598	0.0764464	No_Sig
SCAT1	0.781278	0.103286	0.985957	0.772307	0.0946265	1.02399	No_Sig
ZC3H6	0.780911	3.65788e-05	4.43677	0.974152	7.48839e-07	6.12561	No_Sig
RBM43	0.780542	0.000353774	3.45127	0.64335	0.00194632	2.71079	No_Sig
AL109936.6	0.780295	0.265136	0.576531	0.806577	0.22711	0.643764	No_Sig
NAT8L	0.780047	0.133754	0.873695	0.250858	0.671662	0.172849	No_Sig
AC024560.4	0.779962	0.016162	1.7915	0.647153	0.0393132	1.40546	No_Sig
RASSF8	0.779305	0.216041	0.665463	0.517672	0.421784	0.37491	No_Sig
AL009179.2	0.778642	0.00155638	2.80788	0.656579	0.00536288	2.2706	No_Sig
AL162458.1	0.778161	0.0145752	1.83639	0.580946	0.0617933	1.20906	No_Sig
ZNF185	0.777317	0.147521	0.831145	0.701719	0.179798	0.745215	No_Sig
LINC01160	0.777094	0.107723	0.967694	-0.209515	0.724957	0.139688	No_Sig
LINC00599	0.775733	3.59265e-07	6.44458	0.672829	2.45517e-06	5.60992	No_Sig
GTF2IRD1	0.775697	0.190638	0.719792	-0.275457	0.704256	0.15227	No_Sig
AC006449.6	0.775625	0.059725	1.22384	0.141633	0.777581	0.109254	No_Sig
AC105285.1	0.77544	0.0318839	1.49643	0.783749	0.0237671	1.62402	No_Sig
ASIC3	0.775215	0.118531	0.926166	0.667904	0.170416	0.76849	No_Sig
SNAPC2	0.773686	0.00511396	2.29124	0.734212	0.00565718	2.2474	No_Sig
SPHK1	0.772121	0.159253	0.797911	0.527971	0.343933	0.463526	No_Sig
SLC4A7	0.772026	1.054e-05	4.97716	0.617672	0.000164837	3.78294	No_Sig
AL450384.2	0.771824	0.00738722	2.13152	0.403007	0.163782	0.785734	No_Sig
CD84	0.771528	0.00101629	2.99298	0.918504	0.000107623	3.96809	No_Sig
TTC8	0.770706	0.0289096	1.53896	0.560607	0.107045	0.970434	No_Sig
AL049552.1	0.769776	0.101329	0.994268	0.665521	0.14774	0.830503	No_Sig
ENTPD1	0.769619	0.000150958	3.82114	0.485927	0.0101757	1.99243	No_Sig
TRIM45	0.769611	0.196627	0.706358	0.666666	0.254614	0.594118	No_Sig
TMPRSS13	0.765328	0.159167	0.798147	0.812761	0.116227	0.934695	No_Sig
RAB38	0.76525	0.10569	0.975967	0.714012	0.117826	0.928757	No_Sig
BCL6	0.764705	0.0283809	1.54697	0.523465	0.131038	0.882603	No_Sig
GPR19	0.764532	0.000606637	3.21707	0.694705	0.00119372	2.9231	No_Sig
PALLD	0.763888	0.000256815	3.59038	0.638564	0.00129209	2.88871	No_Sig
KCTD15	0.762269	0.185671	0.731255	0.285463	0.655388	0.183501	No_Sig
AC104653.1	0.762265	0.145646	0.836702	0.61741	0.234382	0.630075	No_Sig
FAM43A	0.762153	0.215869	0.665811	0.523433	0.404475	0.393108	No_Sig
PGK1	0.761236	4.69582e-08	7.32829	0.93585	5.39254e-10	9.26821	No_Sig
ABCA1	0.761178	0.104479	0.980973	-0.49444	0.376477	0.424262	No_Sig
RIMS3	0.7611	0.000993896	3.00266	0.311622	0.173488	0.760731	No_Sig
CSGALNACT1	0.760792	0.0545953	1.26284	0.951452	0.0108224	1.96568	No_Sig
AL031670.1	0.760779	0.0290516	1.53683	0.564316	0.101207	0.994791	No_Sig
ATP2A1	0.760689	0.0136641	1.86442	0.810228	0.00609044	2.21535	No_Sig
RELA-DT	0.759683	0.0558489	1.25299	0.880793	0.0193375	1.7136	No_Sig
SPATC1L	0.759398	0.0032374	2.4898	0.758663	0.00227002	2.64397	No_Sig
KDM3A	0.75914	5.67841e-09	8.24577	0.9411	4.77017e-11	10.3215	No_Sig
TMEM159	0.758738	0.000259312	3.58618	0.809303	7.16504e-05	4.14478	No_Sig
PAIP2B	0.758481	0.0199273	1.70055	0.954027	0.00227643	2.64275	No_Sig
GRB10	0.757819	0.00816947	2.08781	-0.176435	0.606145	0.217423	No_Sig
AL133367.1	0.757409	0.1738	0.759951	0.70392	0.19279	0.714916	No_Sig
ALDH1L2	0.756223	0.0311556	1.50646	-0.256224	0.544363	0.264111	No_Sig
DDIT4	0.754979	6.74458e-08	7.17105	0.503446	3.19845e-05	4.49506	No_Sig
CBY1	0.753763	0.00908274	2.04178	0.63754	0.0220221	1.65714	No_Sig
ULK4	0.752588	0.0061952	2.20794	0.299067	0.293267	0.532737	No_Sig
HSDL1	0.752137	3.99191e-05	4.39882	0.601208	0.000462395	3.33499	No_Sig
IL1A	0.752034	0.181603	0.740878	0.836194	0.115788	0.936336	No_Sig
CTNNAL1	0.752021	4.74387e-06	5.32387	0.618357	5.54276e-05	4.25627	No_Sig
TCEAL4	0.750028	0.000383571	3.41615	0.590997	0.00317176	2.4987	No_Sig
NIPSNAP1	0.749997	1.2971e-07	6.88703	0.745247	8.76198e-08	7.0574	No_Sig
PAXIP1-AS1	0.749742	0.00143633	2.84275	0.826414	0.000326228	3.48648	No_Sig
AC016747.1	0.749062	0.000469753	3.32813	0.598864	0.00325464	2.4875	No_Sig
ALDH8A1	0.749045	0.014104	1.85066	0.44852	0.14094	0.850966	No_Sig
DNAJC3-DT	0.748745	0.0802791	1.0954	0.219891	0.652761	0.185246	No_Sig
TADA3	0.747581	4.71243e-09	8.32676	0.704617	9.2842e-09	8.03226	No_Sig
LMF1	0.747571	0.0246052	1.60897	0.964342	0.00245755	2.6095	No_Sig
ANKZF1	0.746717	5.05996e-08	7.29585	0.941443	3.34256e-10	9.47592	No_Sig
TBL1X	0.745977	1.91926e-05	4.71687	0.595546	0.000263579	3.57909	No_Sig
IL1RN	0.745398	0.0909784	1.04106	0.99938	0.0149856	1.82433	No_Sig
C16orf46	0.745106	0.275448	0.55996	0.773358	0.233457	0.631794	No_Sig
AC002553.1	0.744831	0.149715	0.824734	0.705744	0.160008	0.795857	No_Sig
AC005332.2	0.744501	0.0360454	1.44315	0.368072	0.320688	0.493917	No_Sig
ATP13A4	0.742993	0.104964	0.978962	0.662706	0.137784	0.8608	No_Sig
AC010834.3	0.742586	0.0155913	1.80712	0.858636	0.00355256	2.44946	No_Sig
AL445524.1	0.742529	0.227712	0.642614	0.129547	0.863461	0.0637575	No_Sig
ARL3	0.742437	0.000510194	3.29226	0.729599	0.000410928	3.38623	No_Sig
ZNF433-AS1	0.741077	0.00392931	2.40568	0.88425	0.00042137	3.37534	No_Sig
EXD3	0.740675	0.0100722	1.99688	0.931594	0.000821174	3.08556	No_Sig
PNPLA4	0.740565	0.00380281	2.4199	0.364751	0.153204	0.81473	No_Sig
GAB2	0.739628	6.34151e-06	5.19781	0.29994	0.0379648	1.42062	No_Sig
TRBJ1-3	0.739589	0.0319244	1.49588	0.958654	0.00349567	2.45647	No_Sig
ARMCX1	0.739003	0.389715	0.409253	0.825436	0.302466	0.519323	No_Sig
ATP2C2	0.73805	0.0739119	1.13129	0.774272	0.0490387	1.30946	No_Sig
GALE	0.737701	1.30202e-05	4.88538	0.817467	1.48667e-06	5.82779	No_Sig
TRAV20	0.736454	0.010651	1.97261	0.390597	0.177888	0.749852	No_Sig
PLAGL1	0.735733	3.62314e-05	4.44092	0.779017	1.03283e-05	4.98597	No_Sig
CACHD1	0.735602	0.182355	0.739082	0.182634	0.778569	0.108703	No_Sig
MBNL2	0.735407	6.02776e-06	5.21984	0.600578	7.33663e-05	4.1345	No_Sig
STMN3	0.735325	0.0208936	1.67999	0.786625	0.00979312	2.00908	No_Sig
TTTY14	0.732926	0.0624804	1.20426	0.626731	0.102413	0.989646	No_Sig
CMTM8	0.732917	0.256672	0.590622	0.981719	0.0964932	1.0155	No_Sig
ZKSCAN2-DT	0.732896	0.0163133	1.78746	0.586431	0.0474025	1.3242	No_Sig
AC087521.2	0.73262	0.0289427	1.53846	0.40986	0.232604	0.633382	No_Sig
AC121761.1	0.732604	0.00949143	2.02267	0.316328	0.276162	0.558836	No_Sig
ARHGAP18	0.732255	2.53077e-07	6.59675	0.796815	3.18076e-08	7.49747	No_Sig
ORAI3	0.731966	4.5709e-05	4.34	0.830904	4.08498e-06	5.38881	No_Sig
C16orf95	0.731436	0.0598178	1.22317	0.59682	0.117501	0.929958	No_Sig
EME1	0.730784	9.31637e-06	5.03075	0.755035	3.39221e-06	5.46952	No_Sig
PPM1N	0.729241	0.118351	0.926827	0.720501	0.109205	0.961759	No_Sig
FMNL2	0.728784	0.0133309	1.87514	0.0259113	0.945742	0.0242273	No_Sig
LINC00632	0.727991	0.0590218	1.22899	0.0304313	0.951346	0.0216616	No_Sig
ADAM9	0.727918	6.15511e-05	4.21076	0.0608756	0.761869	0.11812	No_Sig
ZNF451-AS1	0.727123	0.118002	0.92811	0.282074	0.58416	0.233468	No_Sig
KDM7A-DT	0.726208	0.00271698	2.56591	0.527696	0.0233298	1.63209	No_Sig
PFKM	0.725681	3.78802e-05	4.42159	0.231149	0.161165	0.79273	No_Sig
ARIH2OS	0.724701	0.26499	0.576771	0.433397	0.521582	0.282677	No_Sig
WDR88	0.724584	0.083409	1.07879	0.921325	0.01901	1.72102	No_Sig
MYLK	0.722489	0.0506604	1.29533	0.146448	0.738788	0.13148	No_Sig
FER	0.721656	5.90031e-05	4.22913	0.477433	0.00401397	2.39643	No_Sig
IL1R1	0.721556	0.121693	0.914734	0.455278	0.342414	0.465449	No_Sig
ASAH2B	0.721014	0.00048194	3.31701	0.290042	0.150155	0.823459	No_Sig
HIST3H2A	0.720142	0.194041	0.712107	-0.267328	0.69021	0.161018	No_Sig
PIP5K1B	0.719736	0.0240318	1.61921	-0.271791	0.469759	0.328125	No_Sig
LIMA1	0.717841	6.22863e-06	5.20561	0.270328	0.051519	1.28803	No_Sig
HIP1	0.717176	0.0337834	1.4713	0.6554	0.0441699	1.35487	No_Sig
PCCB	0.716611	1.76957e-09	8.75213	0.393383	3.26483e-05	4.48614	No_Sig
CCNG1	0.716538	7.34617e-10	9.13394	0.448885	2.18911e-06	5.65973	No_Sig
QSOX2	0.716398	2.12715e-06	5.6722	0.760328	5.1551e-07	6.28776	No_Sig
SPICE1	0.715399	3.11171e-05	4.507	0.709617	2.29256e-05	4.63968	No_Sig
SCPEP1	0.714807	1.58745e-06	5.7993	0.38133	0.00319967	2.49489	No_Sig
TTYH3	0.714721	7.34261e-05	4.13415	0.620629	0.000292937	3.53323	No_Sig
BLVRB	0.713996	0.0525777	1.2792	0.83413	0.0166984	1.77732	No_Sig
AC253536.6	0.713113	0.197003	0.705526	0.561066	0.309101	0.5099	No_Sig
INSIG2	0.712803	1.41928e-07	6.84793	0.942062	3.78027e-10	9.42248	No_Sig
TMPRSS3	0.712712	0.0309697	1.50906	0.663157	0.037054	1.43116	No_Sig
EHHADH	0.712238	0.0193007	1.71443	0.668722	0.0220763	1.65607	No_Sig
AL603756.1	0.711825	0.296403	0.528118	0.0574418	0.94542	0.0243751	No_Sig
AL139384.1	0.711795	0.143141	0.844237	0.307018	0.562304	0.250029	No_Sig
AC132872.1	0.711703	0.0232478	1.63362	0.511365	0.0975666	1.0107	No_Sig
SRGN	0.711529	6.19741e-11	10.2078	0.577083	2.33953e-09	8.63087	No_Sig
ZNF529-AS1	0.710926	0.0430302	1.36623	0.263485	0.491535	0.308445	No_Sig
TRAV36DV7	0.709658	0.0864658	1.06316	0.926854	0.0166232	1.77928	No_Sig
PTGIS	0.708658	0.00746674	2.12687	0.988112	0.000156869	3.80446	No_Sig
WBP2NL	0.708569	0.107993	0.966604	0.137346	0.796154	0.0990029	No_Sig
AC110769.2	0.708156	0.0913084	1.03949	0.859581	0.0291685	1.53509	No_Sig
LPAR6	0.708035	4.29651e-06	5.36688	0.247254	0.0679076	1.16808	No_Sig
MFSD4B	0.708011	1.09169e-07	6.9619	0.713681	5.32231e-08	7.2739	No_Sig
COQ3	0.707672	9.84254e-06	5.00689	0.157245	0.296562	0.527885	No_Sig
WSB1	0.704436	5.58237e-08	7.25318	0.735001	1.62707e-08	7.78859	No_Sig
UTS2	0.703967	0.00476802	2.32166	0.351414	0.157719	0.802115	No_Sig
PPP1R3E	0.70315	5.08555e-06	5.29366	0.782339	5.2884e-07	6.27668	No_Sig
FAM229B	0.70297	0.137559	0.861511	-0.437205	0.425698	0.370899	No_Sig
LEF1-AS1	0.702901	0.117672	0.929326	0.472602	0.29923	0.523996	No_Sig
AC013460.1	0.702898	0.0227558	1.64291	0.611148	0.0405462	1.39205	No_Sig
GAD1	0.70288	0.00128281	2.89184	0.233428	0.293699	0.532097	No_Sig
THAP7-AS1	0.702421	0.149904	0.824187	0.518821	0.28974	0.537992	No_Sig
SCAND1	0.702178	0.00374273	2.42681	0.529011	0.0231236	1.63594	No_Sig
GSTO2	0.701673	0.200944	0.696925	0.35286	0.54784	0.261347	No_Sig
CYTIP	0.701606	4.50687e-08	7.34613	0.400407	0.000164784	3.78309	No_Sig
AC114980.1	0.70114	0.23982	0.620115	0.35931	0.570712	0.243583	No_Sig
AC107464.3	0.700931	0.170479	0.768329	0.700837	0.153907	0.812743	No_Sig
AL158055.1	0.700875	0.0624804	1.20426	0.170985	0.696471	0.157097	No_Sig
AL021707.2	0.700828	0.135969	0.86656	0.999703	0.0209379	1.67907	No_Sig
LINC00957	0.699072	0.0108038	1.96642	0.99093	0.000229941	3.63838	No_Sig
B3GAT2	0.698425	0.0697909	1.1562	0.591743	0.115823	0.936205	No_Sig
NDFIP2	0.698418	1.22317e-08	7.91251	0.248731	0.00780089	2.10786	No_Sig
ZCCHC24	0.697644	0.0925618	1.03357	-0.048058	0.927642	0.0326194	No_Sig
LINC00663	0.697603	0.0448616	1.34813	0.797978	0.0161196	1.79265	No_Sig
CORO1C	0.697258	3.08893e-06	5.51019	0.581515	3.25316e-05	4.48769	No_Sig
ZNF771	0.69711	0.0799484	1.09719	0.0360356	0.943268	0.0253649	No_Sig
C21orf62-AS1	0.696069	0.00305025	2.51567	0.478186	0.0347285	1.45931	No_Sig
SYNGAP1	0.696029	2.78746e-06	5.55479	0.755285	4.36308e-07	6.36021	No_Sig
SLC13A4	0.694437	0.21276	0.672109	0.840123	0.106422	0.972967	No_Sig
PROCR	0.694346	0.246028	0.609016	-0.0431616	0.954015	0.0204448	No_Sig
MMP24OS	0.693738	0.00225791	2.64629	0.917102	5.56826e-05	4.25428	No_Sig
ACY1	0.693481	0.0100365	1.99842	0.465335	0.0773315	1.11164	No_Sig
TRAV16	0.693182	0.025551	1.59259	0.754767	0.010964	1.96003	No_Sig
ING2	0.692629	0.000267927	3.57198	0.438386	0.0137997	1.86013	No_Sig
LRRC23	0.692123	0.0180165	1.74433	0.53369	0.0602483	1.22006	No_Sig
ZNF667-AS1	0.691583	0.108684	0.963834	0.690244	0.0959648	1.01789	No_Sig
MIR600HG	0.69136	0.00756784	2.12103	0.736135	0.00313586	2.50364	No_Sig
RPP25L	0.691196	0.0353715	1.45135	0.711276	0.0237392	1.62453	No_Sig
LINC02604	0.690854	0.0592078	1.22762	0.862399	0.0126281	1.89866	No_Sig
FAM27C	0.68973	0.157237	0.803445	-0.22841	0.696827	0.156875	No_Sig
TCP11L2	0.68843	0.0752003	1.12378	0.864889	0.0176561	1.75311	No_Sig
MTRNR2L12	0.688148	0.106109	0.974249	0.602408	0.147387	0.831541	No_Sig
ABHD14B	0.68769	0.000415404	3.38153	0.754833	8.59066e-05	4.06597	No_Sig
LAMTOR5-AS1	0.687436	0.00205816	2.68652	0.729122	0.000749443	3.12526	No_Sig
B3GALT4	0.686643	0.0957582	1.01882	0.641368	0.107309	0.969363	No_Sig
HABP4	0.686308	0.00511696	2.29099	0.32387	0.187701	0.726534	No_Sig
HECW2-AS1	0.685889	0.00369531	2.43235	0.284431	0.234382	0.630075	No_Sig
PHC1	0.685889	0.0105304	1.97756	0.823886	0.00148481	2.82833	No_Sig
SIL1	0.685625	0.021621	1.66512	0.812137	0.00442355	2.35423	No_Sig
FBF1	0.685259	0.00264902	2.57691	0.640121	0.00345201	2.46193	No_Sig
TRPT1	0.684774	0.0448251	1.34848	0.75421	0.0204956	1.68834	No_Sig
CRNDE	0.684745	0.000170949	3.76713	0.687595	0.000106589	3.97229	No_Sig
ULBP1	0.683884	0.0963557	1.01612	0.054139	0.915563	0.0383118	No_Sig
AC099811.1	0.683586	0.11917	0.923834	0.476903	0.281975	0.549789	No_Sig
TAF9B	0.683475	7.99625e-07	6.09711	0.724021	1.8119e-07	6.74187	No_Sig
NDST1	0.68272	0.128487	0.891141	-0.456962	0.385788	0.413651	No_Sig
SMIM30	0.682107	8.05018e-06	5.09419	0.246774	0.0694514	1.15832	No_Sig
TBC1D16	0.681989	0.106659	0.972003	0.19869	0.682752	0.165737	No_Sig
MSH5	0.681193	1.38597e-07	6.85825	0.753939	1.37913e-08	7.8604	No_Sig
KMT2E-AS1	0.680647	0.104838	0.979483	0.610924	0.135413	0.86834	No_Sig
SLC2A1	0.680611	8.09212e-08	7.09194	0.738155	1.1501e-08	7.93926	No_Sig
ABCA3	0.680512	0.00115656	2.93683	0.591787	0.00313586	2.50364	No_Sig
ZNF248	0.680139	7.95178e-05	4.09954	0.748011	1.35729e-05	4.86733	No_Sig
ENTPD3-AS1	0.67948	0.234145	0.630516	0.864712	0.101715	0.992615	No_Sig
LYRM1	0.678813	2.11659e-07	6.67436	0.0752888	0.524925	0.279902	No_Sig
LRP11	0.67872	0.167719	0.775417	0.500332	0.310802	0.507516	No_Sig
LINC02352	0.677923	0.201396	0.69595	0.383781	0.489412	0.310325	No_Sig
AC112220.2	0.677744	0.191803	0.717146	0.233837	0.689356	0.161557	No_Sig
NPM3	0.676531	0.00114655	2.94061	0.403353	0.0424685	1.37193	No_Sig
RIDA	0.675164	0.000154136	3.8121	0.412732	0.0128544	1.89095	No_Sig
NAA38	0.674805	0.00227214	2.64357	0.558847	0.0083534	2.07814	No_Sig
POLR3G	0.674044	3.86066e-06	5.41334	0.00245326	0.988677	0.00494556	No_Sig
SLC66A1	0.673683	0.165641	0.780831	0.509597	0.29354	0.532333	No_Sig
TGIF1	0.673612	0.00194644	2.71076	0.861574	7.16986e-05	4.14449	No_Sig
ABI2	0.673395	1.49485e-06	5.8254	0.684002	7.6621e-07	6.11565	No_Sig
CCR8	0.673144	0.16044	0.794687	0.0101885	0.987272	0.0055633	No_Sig
LRRC34	0.673117	0.00157664	2.80227	0.426078	0.0370143	1.43163	No_Sig
MCEE	0.673089	0.00115656	2.93683	0.364903	0.0675879	1.17013	No_Sig
PLIN2	0.673057	1.77739e-07	6.75022	0.847903	1.30186e-09	8.88544	No_Sig
NLN	0.672968	1.08707e-06	5.96374	0.182379	0.1245	0.90483	No_Sig
ANKRD34A	0.672777	0.0572182	1.24247	0.710511	0.0345164	1.46197	No_Sig
TMEM254-AS1	0.671341	0.142954	0.844805	0.374176	0.435791	0.360722	No_Sig
SPATA7	0.671171	0.0545953	1.26284	0.586948	0.0828561	1.08168	No_Sig
GLCCI1	0.670997	5.58989e-05	4.2526	0.855774	8.59235e-07	6.06589	No_Sig
BCKDK	0.670796	1.69621e-05	4.77052	0.641779	2.14956e-05	4.66765	No_Sig
AL357079.1	0.670109	0.155133	0.809295	0.540916	0.245029	0.610783	No_Sig
LRRC7	0.66955	0.0304994	1.51571	0.474847	0.119949	0.921003	No_Sig
PDE8B	0.669272	0.0667682	1.17543	0.538144	0.133437	0.874725	No_Sig
ERVW-1	0.66816	0.236279	0.626574	0.348384	0.558723	0.252803	No_Sig
PABPC1L	0.668014	2.20782e-05	4.65604	0.911527	7.54961e-08	7.12208	No_Sig
NINL	0.667671	0.00407256	2.39013	0.822279	0.000311705	3.50626	No_Sig
NKD2	0.667344	0.0487434	1.31208	0.472626	0.16007	0.795691	No_Sig
ERBB2	0.667075	0.0143046	1.84452	0.86671	0.000987951	3.00526	No_Sig
AL133215.2	0.666906	0.124248	0.905712	0.357947	0.432898	0.363614	No_Sig
AKR7A2	0.666022	0.00147308	2.83177	0.809352	9.86289e-05	4.006	No_Sig
AL117379.1	0.665706	0.122474	0.911956	-0.0747828	0.89129	0.0499809	No_Sig
AC099778.1	0.665481	0.215694	0.666161	0.251137	0.674343	0.171119	No_Sig
LINC00847	0.665095	0.0223016	1.65166	0.831284	0.00291963	2.53467	No_Sig
ZBED6	0.664544	0.318158	0.497356	0.340614	0.630393	0.200389	No_Sig
ANKRD13B	0.664522	0.0304434	1.51651	0.813526	0.00555838	2.25505	No_Sig
AC008875.2	0.664301	0.038703	1.41226	0.709907	0.0204864	1.68853	No_Sig
CYB5R2	0.663146	0.0510994	1.29158	0.667557	0.0401208	1.39663	No_Sig
AC009061.2	0.662593	0.00898444	2.04651	0.835415	0.000693531	3.15893	No_Sig
SLC6A6	0.660723	9.99202e-10	9.00035	0.429272	1.52369e-06	5.8171	No_Sig
TRAJ5	0.659872	0.209864	0.678063	0.442022	0.409381	0.387873	No_Sig
GAA	0.659249	0.000593338	3.2267	0.949557	2.12276e-06	5.6731	No_Sig
AGAP1	0.658795	0.308125	0.511273	0.820885	0.168844	0.772515	No_Sig
ALDH6A1	0.65807	2.10862e-05	4.676	0.748583	1.7059e-06	5.76805	No_Sig
SURF4	0.657344	2.28711e-11	10.6407	0.580313	1.87179e-10	9.72774	No_Sig
C20orf197	0.656446	0.258674	0.587247	-0.509562	0.445931	0.350732	No_Sig
EYS	0.655945	0.110821	0.955377	0.97673	0.0107654	1.96797	No_Sig
AL137003.2	0.654459	0.0199667	1.69969	0.959498	0.000448734	3.34801	No_Sig
CRADD	0.654097	0.0828407	1.08176	0.420083	0.27168	0.565943	No_Sig
CENPH	0.65344	2.52368e-07	6.59797	0.6526	1.72905e-07	6.76219	No_Sig
AC055839.2	0.653208	0.0736821	1.13264	0.273896	0.485685	0.313645	No_Sig
MRPL55	0.652783	0.019677	1.70604	0.276665	0.342915	0.464813	No_Sig
GABARAPL1	0.652463	0.0401244	1.39659	0.392134	0.223215	0.651277	No_Sig
VAMP1	0.652389	3.88044e-07	6.41112	0.652625	2.58816e-07	6.58701	No_Sig
TRAJ2	0.651251	0.222747	0.652189	0.48743	0.362438	0.440766	No_Sig
REXO5	0.650791	0.000322971	3.49084	0.635046	0.000290572	3.53675	No_Sig
BBS4	0.650626	0.000518733	3.28506	0.536658	0.00260479	2.58423	No_Sig
GSTA4	0.650404	0.0331711	1.47924	0.713422	0.0144006	1.84162	No_Sig
TMEM91	0.650394	0.0949378	1.02256	0.922075	0.0109473	1.96069	No_Sig
ACAD11	0.64976	1.54325e-05	4.81156	0.551686	0.000100509	3.99779	No_Sig
MMP19	0.649433	0.0143079	1.84442	0.80397	0.00166148	2.7795	No_Sig
OARD1	0.649379	1.60171e-07	6.79542	0.540729	2.25949e-06	5.64599	No_Sig
C17orf67	0.649067	0.0483711	1.31541	0.460889	0.157889	0.801649	No_Sig
EIF3J-DT	0.649053	0.00231975	2.63456	0.476701	0.0195124	1.70969	No_Sig
EGLN1	0.648372	1.35725e-07	6.86734	0.713774	1.51054e-08	7.82087	No_Sig
BDNF-AS	0.648203	0.397578	0.400577	0.803577	0.251321	0.599771	No_Sig
AFAP1	0.647963	0.00288846	2.53933	0.657695	0.00174932	2.75713	No_Sig
MCTP2	0.647727	0.00364994	2.43771	0.433057	0.0434554	1.36196	No_Sig
LINC00664	0.647449	0.0317144	1.49874	0.933093	0.00126882	2.8966	No_Sig
MND1	0.647057	1.88169e-05	4.72545	0.506856	0.000317601	3.49812	No_Sig
LDOC1	0.646943	0.0150212	1.82329	0.45349	0.0816095	1.08826	No_Sig
RUSC2	0.646444	0.0841111	1.07515	0.96628	0.00562941	2.24954	No_Sig
LPIN3	0.646194	0.180828	0.742735	0.48347	0.317501	0.498255	No_Sig
ANO10	0.645941	0.00379382	2.42092	0.121102	0.628308	0.201827	No_Sig
LINC01943	0.645558	0.0381621	1.41837	0.719673	0.0155425	1.80848	No_Sig
NUTM2G	0.644882	0.0542909	1.26527	0.878823	0.0056425	2.24853	No_Sig
C1QTNF6	0.644447	0.000861962	3.06451	0.991996	1.22953e-06	5.91026	No_Sig
AC011450.1	0.64411	0.194838	0.710327	0.638146	0.182078	0.739743	No_Sig
GATAD1	0.641304	0.000515386	3.28787	0.547219	0.0019384	2.71256	No_Sig
TTC25	0.641122	0.264107	0.57822	-0.220323	0.74682	0.126784	No_Sig
AL138789.1	0.64096	0.271046	0.566957	0.0851155	0.90263	0.0444902	No_Sig
SNRPA1	0.640345	1.98337e-09	8.7026	0.3529	3.14969e-05	4.50173	No_Sig
ZBTB25	0.63979	1.44595e-08	7.83985	0.720259	8.09715e-10	9.09167	No_Sig
LRRC20	0.639755	0.0317299	1.49853	0.940382	0.00103346	2.98571	No_Sig
RRAGB	0.639752	0.000595023	3.22547	0.53822	0.00242115	2.61598	No_Sig
AC007881.4	0.638874	0.0863079	1.06395	0.92474	0.00774522	2.11097	No_Sig
TRAV39	0.638489	0.264886	0.576941	0.978465	0.0564115	1.24863	No_Sig
AC116351.1	0.638268	0.0586478	1.23175	0.861841	0.00694269	2.15847	No_Sig
VWDE	0.638038	0.0221802	1.65403	0.0806606	0.812833	0.0899988	No_Sig
TCF7L1	0.637967	0.103875	0.98349	0.475789	0.224695	0.648407	No_Sig
TMCC1-AS1	0.637773	0.0409065	1.38821	0.53139	0.0798054	1.09797	No_Sig
MPC2	0.637384	8.20882e-06	5.08572	0.429091	0.000889642	3.05078	No_Sig
TTC23	0.637213	0.052235	1.28204	0.201808	0.581696	0.235304	No_Sig
AP001107.1	0.637029	0.223767	0.650204	0.696997	0.159833	0.796333	No_Sig
GOLIM4	0.635798	0.000264527	3.57753	0.352286	0.0304405	1.51655	No_Sig
LINC01126	0.635392	0.359128	0.44475	0.12767	0.87495	0.0580168	No_Sig
AL021368.2	0.635261	0.00190808	2.7194	0.799714	8.59066e-05	4.06597	No_Sig
SEPSECS-AS1	0.634851	0.110597	0.956258	0.632886	0.0980406	1.00859	No_Sig
THEMIS	0.634841	1.22361e-05	4.91236	0.742205	8.03269e-07	6.09514	No_Sig
AMZ2	0.634656	1.19988e-09	8.92086	0.278605	0.000376638	3.42408	No_Sig
C12orf76	0.633899	0.0105973	1.9748	0.551826	0.0204074	1.69021	No_Sig
NME7	0.633846	0.00120266	2.91986	0.509733	0.00621771	2.20637	No_Sig
AC009148.1	0.633842	0.436108	0.360406	0.750306	0.318079	0.497464	No_Sig
IQSEC3	0.633803	0.253798	0.595511	0.570604	0.288167	0.540357	No_Sig
NDUFAF2	0.633451	0.00158471	2.80005	0.248293	0.215213	0.667131	No_Sig
SLC17A5	0.633304	0.000501023	3.30014	0.455206	0.00798031	2.09798	No_Sig
AC007383.2	0.633266	0.170512	0.768244	0.610666	0.171717	0.765186	No_Sig
FMC1	0.632896	0.0491224	1.30872	0.707722	0.0205158	1.68791	No_Sig
ZNF280C	0.632822	0.00568184	2.24551	0.367957	0.101344	0.9942	No_Sig
LETM2	0.632785	0.00612337	2.21301	0.408922	0.0682786	1.16572	No_Sig
HSPA4L	0.632198	0.0383878	1.41581	0.314912	0.320059	0.49477	No_Sig
TUBE1	0.631748	9.80386e-05	4.0086	0.21416	0.161165	0.79273	No_Sig
TMEM231	0.631735	0.0432068	1.36445	0.656962	0.0275587	1.55974	No_Sig
CYP1A1	0.629546	0.181166	0.741923	0.28291	0.579636	0.236845	No_Sig
AC012063.1	0.62873	0.244421	0.611862	0.940137	0.0526136	1.2789	No_Sig
CAMKK1	0.627734	0.0773764	1.11139	0.754478	0.024121	1.6176	No_Sig
HPS4	0.627718	2.64155e-08	7.57814	0.506065	7.48994e-07	6.12552	No_Sig
CMC4	0.627538	0.0413147	1.3839	0.610873	0.0381211	1.41883	No_Sig
AL157823.2	0.627427	0.153572	0.813687	0.192265	0.701186	0.154167	No_Sig
PINLYP	0.627354	0.153762	0.813152	0.656081	0.116783	0.932621	No_Sig
TMEM147-AS1	0.627126	0.000331717	3.47923	0.521405	0.00164568	2.78366	No_Sig
CHAC1	0.62694	0.264983	0.576783	0.245642	0.693346	0.15905	No_Sig
PARTICL	0.626611	0.15472	0.810453	0.351968	0.446504	0.350175	No_Sig
SPAG1	0.626315	0.000189379	3.72267	-0.235264	0.171183	0.766539	No_Sig
AC023908.3	0.625641	0.112443	0.949069	0.609129	0.107332	0.969271	No_Sig
MAP3K6	0.624704	0.127918	0.893067	0.978157	0.00974897	2.01104	No_Sig
LONP1	0.624611	5.33858e-08	7.27257	0.481779	2.89122e-06	5.53892	No_Sig
ZNF695	0.62449	0.4004	0.397506	0.581004	0.416037	0.380868	No_Sig
ERFL	0.623271	0.189844	0.721603	0.691696	0.122816	0.910746	No_Sig
SNHG21	0.621544	0.153296	0.814469	0.438641	0.319069	0.496115	No_Sig
FUT11	0.621318	8.9153e-07	6.04986	0.794847	6.0254e-09	8.22001	No_Sig
FAM8A1	0.621087	1.03548e-05	4.98486	0.780471	1.37374e-07	6.86209	No_Sig
NCR3LG1	0.620915	0.0639387	1.19424	0.456734	0.169025	0.772049	No_Sig
TRBV14	0.620791	0.0645405	1.19017	0.696851	0.0287223	1.54178	No_Sig
TRBV7-3	0.620201	0.0335046	1.4749	0.780579	0.00492312	2.30776	No_Sig
ANKRD50	0.62019	0.0410954	1.38621	0.0651618	0.863749	0.0636126	No_Sig
FAM13A-AS1	0.620099	0.0103619	1.98456	0.817196	0.000522353	3.28204	No_Sig
SLC43A1	0.61972	0.00184828	2.73323	0.719068	0.00024134	3.61737	No_Sig
GARS	0.61917	2.36605e-11	10.626	0.107487	0.0713161	1.14681	No_Sig
AC092145.1	0.619054	0.283506	0.547437	0.210963	0.743409	0.128772	No_Sig
ERICH6-AS1	0.618533	0.18732	0.727416	0.965206	0.0230759	1.63684	No_Sig
ZBED5-AS1	0.618469	0.179319	0.746374	0.753167	0.0791516	1.10154	No_Sig
PLCL1	0.618456	0.0328676	1.48323	0.955409	0.000621236	3.20674	No_Sig
AL137003.1	0.618287	0.21787	0.661803	0.854025	0.063679	1.196	No_Sig
CPXM1	0.618004	0.190143	0.72092	0.157204	0.775375	0.110488	No_Sig
ZBTB12	0.617776	0.2109	0.675924	0.386664	0.44769	0.349023	No_Sig
AC109347.1	0.61766	0.259328	0.586151	0.472364	0.38611	0.413289	No_Sig
AC147651.4	0.617174	0.124248	0.905712	0.649696	0.0890212	1.05051	No_Sig
MAP3K10	0.616614	0.0233246	1.63219	0.634546	0.0149178	1.82629	No_Sig
MINCR	0.616438	0.247825	0.605855	0.809759	0.097834	1.00951	No_Sig
WNT2B	0.615627	0.192839	0.714804	-0.0861723	0.883512	0.0537877	No_Sig
AC092123.1	0.615403	0.256838	0.590342	0.473817	0.379537	0.420746	No_Sig
CTDSPL	0.614891	0.00101693	2.99271	0.514408	0.00391898	2.40683	No_Sig
TBX19	0.614886	0.201114	0.696558	0.574049	0.218657	0.660236	No_Sig
LCMT1-AS2	0.614862	0.264426	0.577696	0.880477	0.0785526	1.10484	No_Sig
ZNF610	0.614832	0.323075	0.490697	0.69275	0.232095	0.634334	No_Sig
MGLL	0.61452	0.0171548	1.76561	0.754206	0.00230514	2.6373	No_Sig
PHYH	0.613972	0.00355321	2.44938	0.521069	0.00986881	2.00574	No_Sig
AL132780.1	0.613586	0.101329	0.994267	0.858367	0.0136411	1.86515	No_Sig
ZC3HAV1L	0.613068	0.00426019	2.37057	0.629624	0.00239385	2.6209	No_Sig
NKD1	0.612972	0.0329345	1.48235	0.907122	0.0010125	2.99461	No_Sig
AL049869.3	0.61272	0.21811	0.661325	0.172273	0.764988	0.116346	No_Sig
UHRF1BP1L	0.612165	2.1077e-06	5.67619	0.282294	0.0104588	1.98052	No_Sig
SPDYA	0.612141	0.320584	0.494059	0.280412	0.672371	0.172391	No_Sig
BBS2	0.611404	0.00481107	2.31776	0.761511	0.000343182	3.46447	No_Sig
KHDC1	0.611331	0.0516495	1.28693	0.959358	0.00131335	2.88162	No_Sig
ZFPL1	0.610772	0.207048	0.683929	0.381367	0.443674	0.352936	No_Sig
LINC00892	0.609243	0.0880601	1.05522	0.0298849	0.94783	0.0232696	No_Sig
NID1	0.608975	0.344229	0.463152	-0.0781269	0.919342	0.0365229	No_Sig
AC009065.8	0.60877	0.138856	0.857435	-0.13535	0.78864	0.103121	No_Sig
KCNC4	0.60877	0.000432247	3.36427	0.766491	1.35315e-05	4.86865	No_Sig
SWI5	0.608361	0.0611076	1.2139	0.0572324	0.888743	0.0512239	No_Sig
EFEMP2	0.60826	0.185552	0.731534	0.868314	0.0383787	1.41591	No_Sig
TRAJ4	0.607972	0.340212	0.46825	0.08369	0.910566	0.0406887	No_Sig
MICAL2	0.607906	6.02776e-06	5.21984	0.353156	0.00292205	2.53431	No_Sig
AC012181.1	0.606674	0.21721	0.66312	0.671701	0.148548	0.828134	No_Sig
LDHA	0.606595	3.28581e-07	6.48336	0.538329	1.72053e-06	5.76434	No_Sig
ATP6V1G2	0.606429	0.167053	0.777145	0.589893	0.162788	0.788377	No_Sig
FOXD2-AS1	0.605339	0.0197997	1.70334	0.552936	0.0266654	1.57405	No_Sig
AL358472.2	0.605078	0.141432	0.849453	0.606819	0.124154	0.906041	No_Sig
SESN1	0.604452	0.000402206	3.39555	0.48661	0.00264552	2.57749	No_Sig
AC011815.1	0.604387	0.0108662	1.96392	0.377567	0.10535	0.977365	No_Sig
IL9R	0.604383	0.0630684	1.20019	0.514659	0.104438	0.981141	No_Sig
ETFRF1	0.603546	0.00171029	2.76693	0.612127	0.000988998	3.0048	No_Sig
CAMK2D	0.602963	2.0643e-08	7.68523	0.602237	1.32767e-08	7.87691	No_Sig
GNA11	0.602933	0.28146	0.550584	0.3421	0.557658	0.253632	No_Sig
AL049840.6	0.602307	0.101556	0.993294	0.311989	0.419357	0.377416	No_Sig
BEGAIN	0.602179	0.24477	0.611241	0.255426	0.649104	0.187685	No_Sig
MARS	0.601947	3.15498e-10	9.501	0.111927	0.0899239	1.04612	No_Sig
F5	0.601632	0.00388144	2.41101	0.586997	0.00340409	2.468	No_Sig
TNFRSF18	0.60161	0.0651053	1.18638	0.393667	0.230639	0.637066	No_Sig
AC021054.1	0.601518	0.107011	0.970571	0.718733	0.0401951	1.39583	No_Sig
MTSS1	0.600937	0.000927269	3.03279	0.266476	0.130313	0.885012	No_Sig
AC108449.2	0.600702	0.0215272	1.66701	0.520247	0.0383099	1.41669	No_Sig
LINC01719	0.600582	0.166148	0.779504	0.111865	0.830176	0.08083	No_Sig
SAPCD1	0.600068	0.00278967	2.55445	0.665569	0.000647329	3.18888	No_Sig
AL035530.2	0.599976	0.126869	0.896644	0.59309	0.115991	0.935576	No_Sig
SPATA20	0.599633	0.0015399	2.81251	0.678644	0.000263475	3.57926	No_Sig
GKAP1	0.599563	0.064392	1.19117	0.61421	0.0471593	1.32643	No_Sig
ZNF821	0.598998	0.0852449	1.06933	0.739457	0.0237392	1.62453	No_Sig
MYO5B	0.598918	0.0349714	1.45629	0.397906	0.158737	0.799321	No_Sig
MNS1	0.598367	0.286728	0.542531	0.49354	0.371843	0.42964	No_Sig
BTBD3	0.598232	0.00134085	2.87262	0.350001	0.0498584	1.30226	No_Sig
POU5F1	0.598016	0.313655	0.503548	0.921229	0.0833703	1.07899	No_Sig
ZC3H12D	0.597681	3.51451e-05	4.45413	0.664919	4.50482e-06	5.34632	No_Sig
LENG8-AS1	0.597617	0.0194569	1.71093	0.798797	0.00119817	2.92148	No_Sig
TNK1	0.597358	0.234707	0.629473	0.838216	0.0676748	1.16957	No_Sig
SLC25A15	0.597354	9.39686e-05	4.02702	0.651131	1.85916e-05	4.73068	No_Sig
TRIM74	0.596807	0.333304	0.477159	0.893431	0.1046	0.980468	No_Sig
ZNF345	0.596771	0.0071633	2.14489	0.936156	2.99173e-05	4.52408	No_Sig
HIBADH	0.596695	0.000522606	3.28183	0.636208	0.000161375	3.79216	No_Sig
TRAP1	0.59652	2.33719e-05	4.63131	0.422382	0.0011034	2.95727	No_Sig
AL080317.2	0.596068	0.308341	0.510968	0.727454	0.179173	0.746726	No_Sig
TET1	0.595509	0.0161851	1.79089	0.697925	0.00336825	2.4726	No_Sig
RGS2	0.59545	0.165568	0.781024	0.447866	0.296869	0.527436	No_Sig
CMC1	0.595337	0.000273125	3.56364	0.380711	0.0127116	1.8958	No_Sig
Z95331.1	0.59533	0.310093	0.508508	0.501082	0.383685	0.416025	No_Sig
LINC02762	0.595285	0.168926	0.772305	0.277517	0.548958	0.260461	No_Sig
KTN1-AS1	0.595176	0.105926	0.974998	0.502461	0.164227	0.784555	No_Sig
C2orf15	0.594733	0.30698	0.51289	0.641372	0.24064	0.618632	No_Sig
NEU3	0.594656	1.80228e-06	5.74418	0.542162	5.20156e-06	5.28387	No_Sig
PAQR6	0.594592	0.0270525	1.56779	0.519895	0.0447914	1.3488	No_Sig
PTCH1	0.59455	0.184501	0.734002	-0.110926	0.841079	0.0751633	No_Sig
AC253576.2	0.593767	0.294573	0.530807	0.417534	0.46441	0.333098	No_Sig
FTL	0.593105	4.34882e-08	7.36163	0.378328	3.75073e-05	4.42588	No_Sig
Z95115.1	0.592873	0.0668607	1.17483	0.254966	0.460431	0.336836	No_Sig
AC091185.1	0.592825	0.285722	0.544057	0.738079	0.15032	0.822982	No_Sig
RPARP-AS1	0.592176	0.0228626	1.64087	0.537243	0.0317673	1.49802	No_Sig
IMPA2	0.59134	0.0118886	1.92487	0.742854	0.00113176	2.94625	No_Sig
AC096586.2	0.590974	0.102091	0.991011	-0.118164	0.790556	0.102067	No_Sig
RTL8C	0.590783	0.0119857	1.92134	0.657512	0.00362347	2.44088	No_Sig
MAP2K6	0.590659	0.000150471	3.82255	0.790452	1.24118e-06	5.90616	No_Sig
C1S	0.590314	0.0379895	1.42034	0.562018	0.0390249	1.40866	No_Sig
CHST2	0.590227	0.0206983	1.68406	0.243182	0.362459	0.440741	No_Sig
AC009113.1	0.589733	0.20044	0.698016	0.872415	0.0383787	1.41591	No_Sig
TYMSOS	0.589128	0.272944	0.563926	0.696606	0.16324	0.787174	No_Sig
MYO5C	0.588481	0.0131295	1.88175	0.305157	0.199607	0.699824	No_Sig
SESTD1	0.587694	0.000299064	3.52424	0.579701	0.000236945	3.62535	No_Sig
ANTXR2	0.586803	0.0361451	1.44195	0.787881	0.00345366	2.46172	No_Sig
AC093788.1	0.586583	0.104344	0.981532	0.579439	0.0947124	1.02359	No_Sig
GDPD3	0.58646	0.193587	0.713123	0.999874	0.0143157	1.84419	No_Sig
AL121772.3	0.586368	0.273288	0.563379	0.622376	0.21792	0.661704	No_Sig
IL23R	0.586342	0.314018	0.503045	-0.0944845	0.893389	0.0489595	No_Sig
CCDC58	0.586165	0.00489817	2.30997	0.387396	0.0541702	1.26624	No_Sig
TFB1M	0.584633	0.00259237	2.5863	0.509014	0.00608587	2.21568	No_Sig
AL162595.1	0.58303	0.224805	0.648194	0.911926	0.0354324	1.4506	No_Sig
LAMB1	0.582973	0.294887	0.530344	0.617504	0.237885	0.623633	No_Sig
ALDH5A1	0.582886	0.000390822	3.40802	0.936227	1.92431e-07	6.71573	No_Sig
ENTPD1-AS1	0.582526	0.150914	0.821269	0.370589	0.372226	0.429193	No_Sig
SLC31A1	0.581327	0.000132688	3.87717	0.280457	0.0455883	1.34115	No_Sig
MICU3	0.581234	0.0898532	1.04647	0.505025	0.128273	0.891866	No_Sig
MTX3	0.580995	0.000279525	3.55358	0.450113	0.00289345	2.53858	No_Sig
SOAT2	0.580912	0.0820459	1.08594	0.229911	0.526651	0.278477	No_Sig
NARS2	0.580775	7.94185e-06	5.10008	0.318351	0.00558247	2.25317	No_Sig
IPO11	0.580117	2.81959e-05	4.54981	0.156674	0.223907	0.649933	No_Sig
TRAV30	0.579912	0.100093	0.999595	0.438528	0.210357	0.677044	No_Sig
AC008119.1	0.579767	0.140305	0.852927	-0.0325865	0.948356	0.0230285	No_Sig
AC004908.2	0.579743	0.181006	0.742307	0.41068	0.346845	0.459865	No_Sig
PRDM10	0.579729	4.78027e-06	5.32055	0.402628	0.000419351	3.37742	No_Sig
AIF1	0.579615	0.000492133	3.30792	0.539715	0.000750341	3.12474	No_Sig
PRDM8	0.579593	0.0761052	1.11859	0.85537	0.00534443	2.2721	No_Sig
AC016027.1	0.579131	0.253351	0.596278	0.790267	0.0880624	1.05521	No_Sig
AC008438.1	0.578638	0.256044	0.591686	0.0837421	0.89071	0.0502636	No_Sig
CD68	0.578389	0.00686466	2.16338	0.906599	2.96086e-05	4.52858	No_Sig
ZNF789	0.578279	6.28415e-06	5.20175	0.635393	8.66045e-07	6.06246	No_Sig
FOXD2	0.577438	0.115797	0.936303	0.592112	0.0914342	1.03889	No_Sig
C12orf73	0.577363	0.0239242	1.62116	0.551523	0.0244476	1.61176	No_Sig
CFAP97D2	0.577015	0.306601	0.513426	0.682814	0.192252	0.716129	No_Sig
ZMYM2	0.576846	1.03483e-07	6.98513	0.540182	2.24155e-07	6.64945	No_Sig
SNHG14	0.576822	0.000251586	3.59931	0.449358	0.00253936	2.59528	No_Sig
AP000547.3	0.576812	0.285152	0.544923	0.107342	0.867086	0.0619379	No_Sig
PURPL	0.576722	0.285722	0.544057	0.339112	0.543491	0.264807	No_Sig
RNF32	0.576274	0.151021	0.820962	0.692172	0.0663652	1.17806	No_Sig
MOK	0.576027	0.139519	0.855366	0.4058	0.301411	0.520841	No_Sig
IVNS1ABP	0.575982	5.87903e-08	7.23069	0.446164	2.98775e-06	5.52466	No_Sig
PDP2	0.575801	3.85929e-06	5.41349	0.209843	0.0506428	1.29548	No_Sig
PUSL1	0.5757	0.0631471	1.19965	0.543358	0.0678281	1.16859	No_Sig
C2CD2	0.575499	0.00402642	2.39508	0.582185	0.00256339	2.59119	No_Sig
FAH	0.575085	6.02776e-06	5.21984	0.284776	0.0103344	1.98572	No_Sig
CRYL1	0.574742	0.0207345	1.68331	0.678277	0.00428255	2.3683	No_Sig
ZNF563	0.574732	0.0631847	1.19939	0.229289	0.491338	0.30862	No_Sig
AC010245.2	0.57471	0.269745	0.569046	0.831752	0.0782363	1.10659	No_Sig
TRAV18	0.574696	0.316975	0.498975	-0.127457	0.854253	0.0684136	No_Sig
ATP8B3	0.574411	0.000993896	3.00266	0.893086	1.37713e-06	5.86103	No_Sig
AC055822.1	0.574187	0.194041	0.712107	0.628529	0.131591	0.880775	No_Sig
BACE1-AS	0.574112	0.0164402	1.78409	0.330592	0.166035	0.779802	No_Sig
ZNF711	0.573602	0.0309697	1.50906	0.279554	0.307686	0.511892	No_Sig
RHOC	0.573283	0.000143295	3.84377	0.581969	8.19274e-05	4.08657	No_Sig
AC020916.1	0.57313	0.258831	0.586983	0.144158	0.806919	0.09317	No_Sig
WDR45B	0.572796	1.17775e-06	5.92895	0.53411	2.36231e-06	5.62666	No_Sig
CCDC18-AS1	0.572769	9.08565e-05	4.04164	0.856533	9.82169e-08	7.00781	No_Sig
DIABLO	0.572752	0.159253	0.797911	0.491825	0.216188	0.665168	No_Sig
SPEF2	0.572545	0.00151829	2.81864	0.581774	0.000910787	3.04058	No_Sig
PCBP3	0.571857	0.234474	0.629905	0.378217	0.438659	0.357873	No_Sig
NOXRED1	0.571616	0.28146	0.550584	0.825651	0.0851145	1.07	No_Sig
ACAT1	0.571352	5.45901e-06	5.26289	0.413873	0.000291511	3.53535	No_Sig
RAB3D	0.571296	0.0813929	1.08941	0.324007	0.335796	0.473924	No_Sig
AC018529.2	0.570916	0.287379	0.541545	0.0821397	0.897122	0.0471483	No_Sig
CTNNA1	0.569731	1.45269e-05	4.83783	0.00740343	0.959558	0.0179286	No_Sig
NDUFAF1	0.56939	0.000386314	3.41306	0.252132	0.0982249	1.00778	No_Sig
TSPOAP1	0.568845	0.00423477	2.37317	-0.00427092	0.98675	0.00579282	No_Sig
AP002907.1	0.56762	0.315238	0.501361	0.0287104	0.966536	0.0147818	No_Sig
ZNF438	0.567519	0.00354095	2.45088	0.670665	0.000424645	3.37197	No_Sig
VWA5A	0.567048	0.00256039	2.59169	0.551274	0.00231712	2.63505	No_Sig
GARNL3	0.567029	0.287379	0.541545	0.145621	0.812833	0.0899988	No_Sig
SNHG19	0.566867	0.226698	0.644553	0.590757	0.182978	0.7376	No_Sig
PDE4D	0.566507	0.0271251	1.56663	0.716122	0.00446351	2.35032	No_Sig
ZCWPW1	0.565805	0.0967201	1.01448	0.468667	0.159027	0.798528	No_Sig
LINC01006	0.565786	0.146717	0.833519	0.498869	0.187658	0.726632	No_Sig
AC079807.1	0.565615	0.154299	0.811637	0.674101	0.0715185	1.14558	No_Sig
HOTAIRM1	0.565447	0.225368	0.647108	0.0312886	0.956565	0.0192856	No_Sig
ANKRA2	0.565268	0.000132783	3.87686	0.561985	9.44194e-05	4.02494	No_Sig
C14orf28	0.565142	0.0493818	1.30643	0.578724	0.0346925	1.45976	No_Sig
TPGS1	0.565052	0.322426	0.49157	0.365588	0.531085	0.274836	No_Sig
CACNA1C	0.564863	0.280433	0.552171	0.508153	0.316607	0.499479	No_Sig
HOOK2	0.564828	0.0382302	1.41759	0.755503	0.00360986	2.44251	No_Sig
TCTE3	0.564615	0.112766	0.947823	0.398789	0.264168	0.57812	No_Sig
ZNF296	0.564048	0.223501	0.65072	0.619289	0.156802	0.804648	No_Sig
AC145285.6	0.563798	0.271671	0.565957	0.862085	0.062225	1.20603	No_Sig
AL035696.4	0.563553	0.317252	0.498596	0.578901	0.281464	0.550576	No_Sig
TEDC2	0.563444	0.0296278	1.5283	0.312982	0.23266	0.633277	No_Sig
ZNF627	0.563275	0.0184433	1.73416	0.352584	0.134635	0.870843	No_Sig
HMGCL	0.563032	0.00552254	2.25786	0.790077	9.69101e-05	4.01363	No_Sig
AC083843.3	0.562631	0.00362379	2.44084	0.742913	0.000114563	3.94096	No_Sig
KCTD19	0.562572	0.127471	0.894587	0.748628	0.0291746	1.535	No_Sig
RUNX2	0.562524	0.0184633	1.73369	0.683448	0.00316915	2.49906	No_Sig
HIC1	0.562438	9.12656e-05	4.03969	0.849531	8.92626e-08	7.04933	No_Sig
TMEM44	0.562065	0.0247293	1.60679	0.628618	0.00856859	2.06709	No_Sig
ETFB	0.561816	0.000611678	3.21348	0.591626	0.000228995	3.64017	No_Sig
MCF2L2	0.561521	0.0296105	1.52855	0.853625	0.000619104	3.20824	No_Sig
TMEM251	0.560877	0.0748083	1.12605	0.0565843	0.885217	0.0529504	No_Sig
GLB1L2	0.560138	0.133022	0.876075	0.693268	0.0469378	1.32848	No_Sig
MRPS18B	0.559739	4.8234e-07	6.31665	0.419943	2.80496e-05	4.55207	No_Sig
C16orf87	0.558862	0.000414902	3.38205	0.487414	0.00122738	2.91102	No_Sig
AC004908.1	0.558761	0.258946	0.58679	0.0779647	0.894658	0.048343	No_Sig
ZSCAN30	0.558641	4.23654e-05	4.37299	0.763643	2.06402e-07	6.68529	No_Sig
KIF1B	0.558119	0.00647434	2.1888	0.426714	0.0305931	1.51438	No_Sig
AC011503.2	0.557852	0.133754	0.873695	0.708143	0.0411557	1.38557	No_Sig
PKM	0.557048	1.24382e-05	4.90524	0.544557	1.33692e-05	4.8739	No_Sig
AC002331.1	0.556866	0.421329	0.375379	0.834889	0.175385	0.756007	No_Sig
CUTC	0.556487	0.000170666	3.76785	0.412171	0.00289767	2.53795	No_Sig
MBOAT7	0.556381	0.000179018	3.7471	0.48127	0.00063343	3.1983	No_Sig
AC025171.3	0.556146	0.270615	0.567648	0.65934	0.160544	0.794406	No_Sig
TMCO3	0.55605	5.7535e-05	4.24007	0.588071	1.74662e-05	4.7578	No_Sig
PAAF1	0.555731	0.000727283	3.1383	0.54755	0.000580792	3.23598	No_Sig
TMEM143	0.555726	0.0061763	2.20927	0.627735	0.00136813	2.86387	No_Sig
S100A4	0.555655	0.00217094	2.66335	0.75037	5.65077e-05	4.24789	No_Sig
IFT27	0.555414	0.00129786	2.88677	0.677756	8.29838e-05	4.08101	No_Sig
LINC01534	0.555391	0.0145711	1.83651	0.417964	0.0573776	1.24126	No_Sig
SNHG10	0.554986	0.0581169	1.2357	0.403522	0.163338	0.786914	No_Sig
FAM72D	0.554336	0.00130421	2.88465	0.389609	0.0173615	1.76041	No_Sig
NUBPL	0.554275	0.000791272	3.10167	0.515492	0.00114481	2.94127	No_Sig
AC107884.1	0.553837	0.0529884	1.27582	0.59488	0.0287399	1.54152	No_Sig
STK32C	0.55373	0.121321	0.916065	0.690983	0.0388984	1.41007	No_Sig
COL15A1	0.553715	0.435474	0.361037	0.00902084	0.992102	0.00344387	No_Sig
HHLA3	0.553713	0.183004	0.73754	0.985282	0.00887621	2.05177	No_Sig
MCCC1	0.55284	1.81247e-06	5.74173	0.435748	4.1523e-05	4.38171	No_Sig
AC009404.1	0.552419	0.0260893	1.58354	0.587373	0.0134089	1.87261	No_Sig
ATAD5	0.552258	6.63953e-05	4.17786	0.472833	0.000339965	3.46857	No_Sig
ERCC6	0.552241	0.0322188	1.49189	0.888183	0.000473519	3.32466	No_Sig
NUDT14	0.551946	0.248506	0.604663	0.241285	0.639173	0.194381	No_Sig
CCNG2	0.551682	0.000699833	3.15501	0.791305	4.00647e-06	5.39724	No_Sig
NMT2	0.54973	2.32712e-05	4.63318	0.786291	3.97105e-08	7.4011	No_Sig
AL157838.1	0.549597	0.069875	1.15568	-0.0142263	0.971114	0.0127297	No_Sig
ZBED8	0.549495	0.339921	0.468622	-0.0119919	0.98679	0.00577541	No_Sig
GSTM4	0.549257	0.00363812	2.43912	0.649159	0.000442992	3.3536	No_Sig
ERMP1	0.54897	1.51153e-05	4.82058	0.476623	7.68518e-05	4.11435	No_Sig
EEF1AKMT3	0.548643	0.0217468	1.6626	0.551779	0.0159776	1.79649	No_Sig
EXO1	0.548082	7.08594e-08	7.1496	0.446031	1.58377e-06	5.80031	No_Sig
EID2B	0.547956	0.0702685	1.15324	0.589996	0.0403301	1.39437	No_Sig
AC092139.1	0.547946	0.307724	0.511839	0.54049	0.291803	0.534911	No_Sig
CDC42EP2	0.547282	0.345152	0.46199	-0.110978	0.872663	0.0591533	No_Sig
FOSL2	0.546417	0.00170073	2.76937	0.616283	0.000335537	3.47426	No_Sig
IMPDH2	0.546306	1.3722e-06	5.86258	0.445327	2.20465e-05	4.65666	No_Sig
ERLIN2	0.546236	0.000117213	3.93102	0.738178	8.68504e-07	6.06123	No_Sig
LINC02649	0.546218	0.201663	0.695374	0.0831742	0.871606	0.0596797	No_Sig
MEAK7	0.54604	7.15897e-06	5.14515	0.991304	6.41368e-11	10.1929	No_Sig
ITGA9-AS1	0.54604	0.393081	0.405518	0.668174	0.254252	0.594736	No_Sig
GOLGA1	0.545664	0.000140448	3.85248	0.600465	2.55525e-05	4.59257	No_Sig
ANXA1	0.545493	1.04602e-05	4.98046	0.669978	2.63006e-07	6.58003	No_Sig
AC108134.3	0.545085	0.0218019	1.66151	0.679274	0.00291493	2.53537	No_Sig
AL117344.2	0.54506	0.276333	0.558567	0.502736	0.297306	0.526797	No_Sig
ANKRD28	0.544815	1.43154e-05	4.8442	0.46912	8.40091e-05	4.07567	No_Sig
FAM72B	0.544547	8.35659e-05	4.07797	0.213546	0.0947684	1.02334	No_Sig
DAPK1	0.544395	0.24477	0.611241	0.0604297	0.913146	0.0394596	No_Sig
CARS	0.54424	2.91826e-06	5.53488	0.16291	0.1053	0.97757	No_Sig
GK5	0.54422	0.00188159	2.72548	0.547937	0.00129909	2.88636	No_Sig
TXN	0.543964	3.4625e-05	4.46061	0.11384	0.360223	0.443429	No_Sig
LINC01176	0.543912	0.263195	0.579723	0.41208	0.395312	0.40306	No_Sig
SOX12	0.543907	0.0205954	1.68623	0.471988	0.0364659	1.43811	No_Sig
PPP2R3A	0.543832	0.214097	0.66939	0.332817	0.459776	0.337454	No_Sig
NUDT13	0.543804	0.104988	0.978861	0.361267	0.286429	0.542982	No_Sig
NRCAM	0.543688	0.132128	0.879006	0.639431	0.0597234	1.22386	No_Sig
AC012368.1	0.543555	0.0741208	1.13006	0.60552	0.0357224	1.44706	No_Sig
SCOC-AS1	0.54344	0.344772	0.462468	0.809469	0.113788	0.943903	No_Sig
LCMT1-AS1	0.543427	0.129152	0.888899	0.550321	0.108245	0.965591	No_Sig
GFM2	0.542251	5.68865e-05	4.24499	0.334347	0.0065838	2.18152	No_Sig
ZNF404	0.541786	0.247195	0.606959	0.992387	0.0172842	1.76235	No_Sig
CHRM3-AS2	0.541761	0.00113256	2.94594	0.402258	0.011079	1.9555	No_Sig
FGD6	0.541657	0.272115	0.565248	0.0242228	0.96807	0.0140935	No_Sig
AL683813.1	0.541136	0.206091	0.685941	0.399111	0.350514	0.455294	No_Sig
CYB5D2	0.540779	0.0770148	1.11343	0.772832	0.00717825	2.14398	No_Sig
TNXB	0.540321	0.154998	0.809675	0.902926	0.00950481	2.02206	No_Sig
PDK1	0.54016	3.99562e-06	5.39842	0.727075	1.5238e-08	7.81707	No_Sig
C2orf76	0.540122	0.075809	1.12028	0.4216	0.157766	0.801987	No_Sig
MARCKSL1	0.540116	0.0136219	1.86576	0.591972	0.00492312	2.30776	No_Sig
EBPL	0.540045	0.000641639	3.19271	0.57025	0.000227838	3.64237	No_Sig
AC026471.1	0.539579	0.0624382	1.20455	0.822437	0.00270898	2.56719	No_Sig
Z68871.1	0.538669	0.286594	0.542732	0.418156	0.402913	0.394789	No_Sig
MYORG	0.538641	0.0216228	1.66509	0.455707	0.0433092	1.36342	No_Sig
AC097460.1	0.538471	0.242068	0.616062	0.930559	0.0240927	1.61811	No_Sig
AC015849.3	0.538146	0.0352816	1.45245	0.641713	0.00845931	2.07267	No_Sig
DBP	0.536642	0.0367836	1.43435	0.798172	0.00120802	2.91792	No_Sig
DDX3Y	0.536413	1.76414e-06	5.75347	0.470797	9.6606e-06	5.015	No_Sig
TRPC1	0.53598	0.121132	0.916741	0.773151	0.0162404	1.7894	No_Sig
BMP1	0.535888	0.111476	0.952819	0.585464	0.0664705	1.17737	No_Sig
LEPR	0.535666	0.00404572	2.393	0.537337	0.00274049	2.56217	No_Sig
LCTL	0.534933	0.267312	0.572981	-0.30986	0.569276	0.244677	No_Sig
RBPJ	0.534858	6.43071e-09	8.19174	0.467108	5.21409e-08	7.28282	No_Sig
PXN-AS1	0.53429	0.188656	0.724329	0.222733	0.61271	0.212745	No_Sig
YBEY	0.533861	0.0178781	1.74768	0.377768	0.0861119	1.06494	No_Sig
NPDC1	0.533721	0.129006	0.88939	0.35595	0.316556	0.499549	No_Sig
TCAF2	0.533525	8.63319e-06	5.06383	0.755895	1.47616e-08	7.83087	No_Sig
LINC01560	0.532935	0.220875	0.655853	0.430532	0.315165	0.501461	No_Sig
PHGDH	0.532903	0.000114029	3.94299	0.0885996	0.522692	0.281754	No_Sig
AP006621.3	0.532257	0.0421807	1.37489	0.824829	0.00103504	2.98504	No_Sig
LIX1L-AS1	0.532227	0.219897	0.65778	0.127119	0.802089	0.0957772	No_Sig
FBXL20	0.532015	0.00032543	3.48754	0.662451	1.09943e-05	4.95883	No_Sig
CDC25C	0.531973	0.000478109	3.32047	0.533721	0.000310609	3.50779	No_Sig
HCN2	0.531761	0.399343	0.398654	-0.193252	0.791702	0.101439	No_Sig
KLRC1	0.531713	0.215851	0.665846	0.869928	0.0250064	1.60195	No_Sig
TRIT1	0.530964	0.000345788	3.46119	0.515241	0.000326379	3.48628	No_Sig
AARS	0.530831	8.69202e-06	5.06088	0.290003	0.00583221	2.23417	No_Sig
APPL2	0.530319	0.000546503	3.26241	0.747458	3.32177e-06	5.47863	No_Sig
IPP	0.530155	0.00360768	2.44277	0.713295	9.07283e-05	4.04226	No_Sig
KIF27	0.529931	0.00466977	2.3307	0.388423	0.0301182	1.52117	No_Sig
TMEM187	0.52972	0.177424	0.750988	0.57883	0.117748	0.929047	No_Sig
C22orf39	0.528783	6.03264e-05	4.21949	0.412796	0.000790417	3.10214	No_Sig
TMPO-AS1	0.528591	0.00214159	2.66926	0.319419	0.052745	1.27782	No_Sig
UFSP2	0.528255	0.000727283	3.1383	0.530091	0.000473466	3.32471	No_Sig
TRAJ1	0.527926	0.300995	0.521441	-0.0324438	0.957975	0.0186458	No_Sig
DNPH1	0.52782	0.0324133	1.48928	0.384422	0.111393	0.953142	No_Sig
MFSD13A	0.5276	0.00810352	2.09133	0.318195	0.102731	0.9883	No_Sig
ERVH48-1	0.52743	0.469088	0.328746	0.874395	0.165692	0.780699	No_Sig
KBTBD3	0.527416	0.019008	1.72106	0.328453	0.138991	0.857012	No_Sig
MAPK3	0.527285	9.30676e-06	5.0312	0.73269	1.91892e-08	7.71694	No_Sig
SLC48A1	0.526524	0.0269694	1.56913	0.282097	0.241252	0.617529	No_Sig
GMDS-DT	0.526517	0.0358985	1.44492	0.50591	0.0352208	1.4532	No_Sig
PARP16	0.52635	0.000740148	3.13068	0.753923	3.60946e-06	5.44256	No_Sig
AC093752.3	0.525781	0.361668	0.44169	0.791733	0.124459	0.904973	No_Sig
IFT22	0.525778	0.133704	0.873856	0.0830648	0.844473	0.0734141	No_Sig
NLRX1	0.525434	0.00114103	2.9427	0.6321	8.58599e-05	4.06621	No_Sig
AL365295.1	0.525431	0.342046	0.465915	0.607443	0.23548	0.628046	No_Sig
AP001347.1	0.524018	0.130257	0.8852	0.425841	0.210234	0.677298	No_Sig
AC008014.1	0.522169	0.273698	0.562729	0.154275	0.775375	0.110488	No_Sig
FGF14-AS2	0.522118	0.478632	0.319998	0.723472	0.27461	0.561284	No_Sig
ARHGAP32	0.52135	0.00152467	2.81682	0.712706	2.09201e-05	4.67944	No_Sig
KLHL17	0.520858	0.092949	1.03176	0.333719	0.287211	0.541799	No_Sig
ZCRB1	0.519698	2.92002e-06	5.53461	0.389841	0.000118663	3.92569	No_Sig
AIFM1	0.519647	1.22877e-07	6.91053	0.238911	0.0027455	2.56138	No_Sig
RNF227	0.519126	0.0169295	1.77136	0.955017	1.57064e-05	4.80392	No_Sig
TRAV2	0.519124	0.0151598	1.81931	0.630856	0.0021745	2.66264	No_Sig
AC253536.3	0.51911	0.414395	0.382585	0.61576	0.293068	0.533032	No_Sig
SLC9A5	0.518356	0.0660744	1.17997	0.606358	0.0230488	1.63735	No_Sig
ASAH2	0.517906	0.180043	0.744624	0.210831	0.615211	0.210976	No_Sig
RCBTB2	0.517719	0.0104165	1.98228	0.214589	0.297314	0.526784	No_Sig
TMLHE	0.517265	0.0420119	1.37663	0.594855	0.0140985	1.85083	No_Sig
TCL6	0.516945	0.396668	0.401573	-0.0440407	0.951609	0.0215415	No_Sig
CPVL	0.516919	0.337973	0.471117	0.585453	0.244256	0.612154	No_Sig
ZNF839	0.516788	0.00406455	2.39099	0.409289	0.0173259	1.76131	No_Sig
APP	0.516769	7.30297e-06	5.1365	0.28826	0.00448829	2.34792	No_Sig
SULT1A1	0.516469	0.000196382	3.7069	0.649435	4.68755e-06	5.32905	No_Sig
ZNF726	0.516421	0.00117116	2.93138	0.500488	0.00109728	2.95968	No_Sig
MORN2	0.516251	0.158589	0.799727	0.21147	0.594759	0.225659	No_Sig
D2HGDH	0.516228	0.00747806	2.12621	0.811333	3.26483e-05	4.48614	No_Sig
RLF	0.514881	8.32951e-06	5.07938	0.505923	7.69484e-06	5.1138	No_Sig
SLC16A3	0.514307	0.0170739	1.76767	0.998754	1.01203e-05	4.9948	No_Sig
AP005899.1	0.513961	0.25848	0.587572	0.489463	0.260454	0.58427	No_Sig
WAKMAR2	0.513343	0.00598627	2.22284	0.76234	4.9456e-05	4.30578	No_Sig
AC011893.1	0.512967	0.343096	0.464584	0.970361	0.0388033	1.41113	No_Sig
FBXO43	0.512893	0.00208292	2.68133	0.540164	0.000854022	3.06853	No_Sig
OSGEPL1	0.512602	0.00527444	2.27782	0.56318	0.00152459	2.81685	No_Sig
RAB13	0.512564	0.0540522	1.26719	0.519495	0.0407473	1.3899	No_Sig
NME9	0.512562	0.300928	0.521538	0.757746	0.0912077	1.03997	No_Sig
GFOD1	0.512426	0.000575839	3.2397	0.154122	0.296072	0.528603	No_Sig
AC016394.1	0.51205	0.234707	0.629473	0.784367	0.0445341	1.35131	No_Sig
VAT1	0.512049	0.0138739	1.8578	0.633721	0.00164116	2.78485	No_Sig
ATG4C	0.511594	0.000591782	3.22784	0.165981	0.25703	0.590017	No_Sig
RHPN2	0.511566	0.336003	0.473657	0.32923	0.542221	0.265823	No_Sig
PEX7	0.511361	0.0964266	1.0158	0.215234	0.513678	0.289309	No_Sig
SIAE	0.511216	0.0076374	2.11705	0.672996	0.000343963	3.46349	No_Sig
INPP5A	0.511187	0.0545002	1.2636	0.481711	0.0592047	1.22764	No_Sig
QSOX1	0.511102	0.000338717	3.47016	0.417021	0.00198762	2.70167	No_Sig
PELI2	0.510788	0.0130856	1.88321	0.791025	0.000115027	3.9392	No_Sig
TNFAIP3	0.510431	8.32443e-07	6.07965	0.174806	0.04152	1.38174	No_Sig
PHLDA3	0.510412	0.299898	0.523026	0.186019	0.732055	0.135456	No_Sig
ALG10B	0.510122	0.000313334	3.50399	0.486044	0.000395207	3.40318	No_Sig
PAN2	0.509847	0.00281527	2.55048	0.673857	9.16385e-05	4.03792	No_Sig
C8orf58	0.509563	0.301541	0.520653	0.749871	0.0917269	1.0375	No_Sig
DTD1	0.509521	0.000234652	3.62957	0.461528	0.000487955	3.31162	No_Sig
MELTF-AS1	0.509397	0.338237	0.470778	0.144186	0.811066	0.0909438	No_Sig
WDR18	0.50869	0.0185935	1.73064	0.264537	0.224078	0.649601	No_Sig
SPAG6	0.508546	0.20272	0.693103	-0.304704	0.502124	0.299189	No_Sig
SLC25A42	0.508432	0.00241233	2.61756	0.753016	1.24296e-05	4.90554	No_Sig
TSPAN13	0.508384	0.275534	0.559825	-0.765622	0.14499	0.838663	No_Sig
HEATR5A	0.508139	0.012484	1.90365	0.402856	0.0394647	1.40379	No_Sig
PGAM1	0.507843	2.90033e-06	5.53755	0.362048	0.000223615	3.6505	No_Sig
AC024257.3	0.507492	0.304086	0.517004	0.473444	0.317526	0.498221	No_Sig
ADM2	0.506788	0.113625	0.944525	-0.0178128	0.964936	0.0155013	No_Sig
ZHX3	0.506762	0.00180867	2.74264	0.43915	0.00465226	2.33234	No_Sig
RAB33A	0.50652	0.00205087	2.68806	0.784839	4.92478e-06	5.30761	No_Sig
MID2	0.50613	0.231662	0.635145	0.732718	0.0560844	1.25116	No_Sig
TRBV5-4	0.506016	0.128487	0.891141	0.329538	0.328439	0.483545	No_Sig
PITRM1	0.505889	8.44134e-06	5.07359	0.321486	0.00155419	2.8085	No_Sig
SLC27A1	0.505774	0.0818675	1.08689	0.540718	0.0501688	1.29957	No_Sig
PARVB	0.505752	0.000778557	3.10871	0.376927	0.0081118	2.09088	No_Sig
ME3	0.505729	0.26459	0.577427	-0.245658	0.635871	0.196631	No_Sig
UQCC1	0.505678	0.000113283	3.94584	0.322158	0.00756462	2.12121	No_Sig
AL451123.1	0.505157	0.29103	0.536063	0.95183	0.0236991	1.62527	No_Sig
ZFP36L2	0.505139	5.06414e-06	5.29549	0.815412	6.29412e-10	9.20107	No_Sig
SPRYD7	0.505021	0.0347517	1.45902	0.327441	0.167976	0.774752	No_Sig
NDUFA7	0.504636	0.0117415	1.93028	0.469365	0.0144275	1.84081	No_Sig
GFI1	0.504593	8.60919e-06	5.06504	0.538413	2.2039e-06	5.65681	No_Sig
GIHCG	0.503788	0.0260725	1.58382	0.750428	0.000626977	3.20275	No_Sig
PREPL	0.503605	6.2467e-06	5.20435	0.237829	0.0142325	1.84672	No_Sig
UQCRC1	0.503281	3.17775e-05	4.49788	0.416573	0.000258886	3.58689	No_Sig
ST3GAL3	0.502989	0.0141365	1.84966	0.798614	9.22733e-05	4.03492	No_Sig
SUOX	0.502918	0.0335369	1.47448	0.614671	0.00638226	2.19503	No_Sig
IPMK	0.502904	0.000229721	3.6388	0.610008	1.06838e-05	4.97128	No_Sig
PCCA	0.502889	0.0187435	1.72715	0.672961	0.00117184	2.93113	No_Sig
AC136475.1	0.502709	0.090288	1.04437	0.524787	0.0634421	1.19762	No_Sig
NPL	0.502656	0.056843	1.24532	0.114058	0.706831	0.150685	No_Sig
CRAT	0.502593	0.00638092	2.19512	0.767958	3.79151e-05	4.42119	No_Sig
SCCPDH	0.502194	0.000942754	3.0256	0.654319	2.50546e-05	4.60111	No_Sig
PHLDB3	0.502043	0.189375	0.722676	0.37644	0.321987	0.492162	No_Sig
GLIPR1	0.502017	0.00062582	3.20355	0.913305	3.92184e-08	7.40651	No_Sig
POLD4	0.501408	0.0142258	1.84692	0.550736	0.0051074	2.2918	No_Sig
AC011462.5	0.501006	0.355674	0.448948	0.260783	0.646204	0.18963	No_Sig
RGS9	0.500976	0.196984	0.705568	0.26696	0.51112	0.291477	No_Sig
B3GNT10	0.500934	0.0742389	1.12937	0.573451	0.0303443	1.51792	No_Sig
IMMP2L	0.500888	0.127267	0.895286	0.580609	0.0598565	1.22289	No_Sig
LINC00920	0.500852	0.424426	0.372198	0.763063	0.171463	0.765829	No_Sig
UPRT	0.500817	0.00126179	2.89901	0.410122	0.00554344	2.25622	No_Sig
NDUFV2-AS1	0.500783	0.207695	0.682575	0.0460031	0.923921	0.0343649	No_Sig
TNFRSF13C	0.500616	0.0657166	1.18232	0.839994	0.00116396	2.93406	No_Sig
FAM219B	0.500397	0.0230443	1.63744	0.354684	0.0992691	1.00319	No_Sig
SLC6A9	0.500354	0.308125	0.511273	-0.966985	0.0819111	1.08666	No_Sig
AL359878.1	0.500335	0.445698	0.350959	0.132653	0.857824	0.066602	No_Sig
STRIP2	0.500253	0.000641639	3.19271	0.279791	0.0424512	1.37211	No_Sig
SLC3A2	0.499952	2.08576e-05	4.68073	0.167533	0.111798	0.951566	No_Sig
MRPL2	0.499077	0.0283763	1.54704	0.346592	0.120966	0.917335	No_Sig
LINC01694	0.498925	0.404189	0.393416	0.684285	0.203597	0.691229	No_Sig
KANK2	0.498521	0.35359	0.451499	0.964902	0.038225	1.41765	No_Sig
POLH-AS1	0.498497	0.28898	0.539132	-0.168382	0.760527	0.118885	No_Sig
RNF139-AS1	0.498215	0.102694	0.988453	0.20263	0.538611	0.268725	No_Sig
OTUB2	0.498062	0.33884	0.470006	-0.172193	0.777678	0.1092	No_Sig
RAD54B	0.497983	0.0650732	1.1866	0.569808	0.0259066	1.58659	No_Sig
AL731569.1	0.497853	0.190439	0.720244	0.555639	0.119193	0.92375	No_Sig
MEGF8	0.497449	0.0027686	2.55774	0.725809	1.97665e-05	4.70407	No_Sig
MUSTN1	0.496794	0.206217	0.685676	0.137241	0.76019	0.119078	No_Sig
NBR2	0.496086	0.00832528	2.0796	0.501416	0.00534739	2.27186	No_Sig
AC025917.1	0.495987	0.185782	0.730997	0.71533	0.0370146	1.43163	No_Sig
CKMT2-AS1	0.495591	0.0262788	1.58039	0.439806	0.0404016	1.3936	No_Sig
GSS	0.495542	6.95875e-06	5.15747	0.353532	0.000405547	3.39196	No_Sig
NGLY1	0.494782	5.46612e-06	5.26232	0.503776	2.89122e-06	5.53892	No_Sig
GALNT8	0.49473	0.141432	0.849453	0.195494	0.594647	0.225741	No_Sig
RGS12	0.494653	0.189801	0.721701	0.192158	0.64166	0.192695	No_Sig
RNF135	0.494008	0.0266638	1.57408	0.732431	0.000695477	3.15772	No_Sig
ZNF436	0.493749	0.00331877	2.47902	0.733823	2.01843e-05	4.69499	No_Sig
ZNF358	0.493718	0.200267	0.69839	0.639363	0.073786	1.13203	No_Sig
SUCLG2	0.493658	6.88033e-08	7.16239	0.406231	1.31106e-06	5.88238	No_Sig
SPATA2L	0.493368	0.408072	0.389263	0.667	0.217613	0.662316	No_Sig
PDE9A	0.493314	0.0651905	1.18582	0.856962	0.000773531	3.11152	No_Sig
AL390728.5	0.49321	0.340468	0.467923	0.447915	0.37219	0.429236	No_Sig
TLCD3A	0.493106	0.0343642	1.46389	0.460282	0.0395462	1.4029	No_Sig
AC011447.3	0.493077	0.0147594	1.83093	0.480492	0.0132012	1.87939	No_Sig
MAP3K14-AS1	0.493022	0.0156789	1.80468	0.489832	0.0120623	1.91857	No_Sig
UBL7-AS1	0.492966	0.00817663	2.08743	0.602161	0.000877256	3.05687	No_Sig
DLEU1	0.492859	0.0105038	1.97865	0.530217	0.00415714	2.38121	No_Sig
TERT	0.492823	0.0257754	1.58879	0.972729	1.51525e-05	4.81952	No_Sig
HSD3B7	0.492584	0.168334	0.773829	0.00417797	0.993044	0.00303148	No_Sig
STK16	0.491625	0.000342373	3.4655	0.440279	0.000771362	3.11274	No_Sig
AC022395.1	0.491592	0.335976	0.473691	0.507959	0.292657	0.533642	No_Sig
SLC30A9	0.491434	7.05346e-07	6.1516	0.278322	0.000997553	3.00106	No_Sig
ZNF141	0.491363	5.21011e-06	5.28315	0.516932	1.63093e-06	5.78757	No_Sig
BBOF1	0.490817	0.361707	0.441643	0.368204	0.490677	0.309205	No_Sig
WASF1	0.490573	0.293413	0.53252	-0.413891	0.419905	0.376849	No_Sig
STN1	0.489994	0.000745686	3.12744	0.489603	0.000528698	3.27679	No_Sig
FAT2	0.489687	0.294409	0.531049	0.383694	0.405442	0.392071	No_Sig
FAM216A	0.489685	0.00149933	2.8241	0.587151	0.000131677	3.88049	No_Sig
CLYBL	0.489203	0.0671499	1.17295	0.813864	0.00133962	2.87302	No_Sig
TIGD7	0.488879	0.194368	0.711375	0.170953	0.682634	0.165812	No_Sig
TSPYL2	0.488689	0.00166389	2.77888	0.550583	0.000323959	3.48951	No_Sig
LINC01355	0.488614	0.0934045	1.02963	0.318399	0.276563	0.558206	No_Sig
SFXN1	0.487626	1.06633e-08	7.97211	0.250827	0.00021577	3.66601	No_Sig
EIF2D	0.487487	3.62864e-07	6.44026	0.211574	0.00729514	2.13697	No_Sig
TFRC	0.487127	5.68865e-05	4.24499	0.0340689	0.792532	0.100983	No_Sig
B3GNT5	0.48704	0.226194	0.645519	0.0951623	0.841079	0.0751633	No_Sig
ZNF318	0.487012	0.000584646	3.23311	0.67471	4.94954e-06	5.30544	No_Sig
COL6A2	0.486979	0.101239	0.994653	0.887593	0.00144718	2.83948	No_Sig
COX11	0.486832	6.26141e-06	5.20333	0.323803	0.000795343	3.09945	No_Sig
JMY	0.485882	0.00807597	2.09281	0.429527	0.0145779	1.83631	No_Sig
TMEM161A	0.485863	0.121455	0.915585	0.625071	0.0326719	1.48583	No_Sig
CSRNP1	0.485845	0.0129957	1.8862	0.434008	0.0207792	1.68237	No_Sig
DCAKD	0.485792	0.0022136	2.6549	0.718208	1.18822e-05	4.9251	No_Sig
RNF217	0.485618	0.445704	0.350954	0.661194	0.252569	0.597621	No_Sig
PP2D1	0.485617	0.42674	0.369837	0.213783	0.743409	0.128772	No_Sig
CPD	0.485359	0.000666471	3.17622	0.166431	0.230256	0.637789	No_Sig
CEP57L1	0.485256	0.000180752	3.74292	0.261979	0.0282746	1.5486	No_Sig
USP3-AS1	0.485181	0.262133	0.581478	-0.200177	0.688759	0.161933	No_Sig
LINC00630	0.484886	0.162363	0.789512	0.337738	0.333461	0.476954	No_Sig
LAPTM4B	0.484135	0.0096553	2.01523	0.220241	0.239669	0.620388	No_Sig
TRBJ1-6	0.484123	0.154768	0.810319	0.772714	0.0135766	1.86721	No_Sig
SEMA3A	0.484116	0.329706	0.481874	-0.61952	0.257344	0.589485	No_Sig
MRPL37	0.483741	9.92607e-07	6.00322	0.28255	0.000908506	3.04167	No_Sig
PDXP	0.483309	0.000349317	3.45678	0.370744	0.00350729	2.45503	No_Sig
TRIM34	0.482774	0.00304934	2.51579	0.318997	0.0405589	1.39191	No_Sig
LINC02035	0.482642	0.139522	0.855356	0.61773	0.042491	1.3717	No_Sig
PHTF1	0.48256	0.00143654	2.84268	0.382417	0.00789678	2.10255	No_Sig
CMTM4	0.48239	0.149451	0.825502	0.0958374	0.808367	0.0923916	No_Sig
ZNF561-AS1	0.48222	0.283383	0.547627	0.491397	0.248423	0.604808	No_Sig
TPD52	0.481687	4.12873e-05	4.38418	-0.0568028	0.639907	0.193883	No_Sig
N4BP2L1	0.481577	0.000179815	3.74517	0.615731	3.83199e-06	5.41658	No_Sig
FAM189B	0.481533	0.0145414	1.83739	0.256851	0.189926	0.721415	No_Sig
PHOSPHO2	0.481408	0.143064	0.844469	0.905154	0.00287981	2.54064	No_Sig
ACER2	0.481288	0.21407	0.669445	0.0656186	0.888476	0.0513541	No_Sig
AC093495.1	0.480925	0.15409	0.812225	0.458542	0.158178	0.800853	No_Sig
TUBG2	0.479974	0.101556	0.993294	0.952067	0.000578884	3.23741	No_Sig
RNF213-AS1	0.4798	0.0432099	1.36442	0.235476	0.334555	0.475532	No_Sig
CTSK	0.479727	0.0426366	1.37022	0.551083	0.01427	1.84558	No_Sig
RSL24D1	0.479429	3.00969e-07	6.52148	0.239737	0.00204357	2.68961	No_Sig
AC005332.4	0.479061	0.0175327	1.75615	0.236075	0.246352	0.608443	No_Sig
FRAT1	0.478591	0.138063	0.859921	0.322889	0.320973	0.493532	No_Sig
ASB14	0.478367	0.25915	0.586448	0.516016	0.19592	0.707922	No_Sig
FBXO33	0.478172	4.52442e-05	4.34444	0.394788	0.00034905	3.45711	No_Sig
EID1	0.478148	2.56477e-07	6.59095	0.335697	4.19123e-05	4.37766	No_Sig
NEXMIF	0.477927	0.397578	0.400577	0.427421	0.432016	0.3645	No_Sig
LINC00624	0.477724	0.140362	0.852749	0.429747	0.171607	0.765466	No_Sig
BMERB1	0.477683	0.0671939	1.17267	0.746545	0.00250776	2.60071	No_Sig
EXOC3-AS1	0.477572	0.503337	0.298142	-0.137202	0.867005	0.0619784	No_Sig
KANK1	0.477446	0.0603461	1.21935	0.276949	0.282005	0.549743	No_Sig
SLC35E4	0.477231	0.139519	0.855366	0.277841	0.40355	0.394102	No_Sig
ARL6	0.477189	0.0120593	1.91868	0.135554	0.505508	0.296272	No_Sig
SLC22A18	0.477161	0.458668	0.338502	0.857057	0.121998	0.913648	No_Sig
TRAJ9	0.477114	0.421665	0.375032	-0.0748731	0.912784	0.0396321	No_Sig
DDAH2	0.476747	0.0366052	1.43646	0.605625	0.00533864	2.27257	No_Sig
AL592183.1	0.47669	0.0577461	1.23848	0.378612	0.122573	0.911606	No_Sig
FOXP3	0.47647	0.287354	0.541582	0.587444	0.156683	0.804979	No_Sig
AL161756.3	0.476272	0.433407	0.363104	0.898839	0.0863543	1.06372	No_Sig
TEC	0.475909	0.0593714	1.22642	0.515293	0.0312172	1.50561	No_Sig
LRRC37A2	0.475708	0.0226159	1.64559	0.413792	0.0389749	1.40922	No_Sig
AC009554.2	0.475592	0.175494	0.755737	0.274507	0.448504	0.348234	No_Sig
FYCO1	0.47553	0.00079801	3.09799	0.348967	0.00918081	2.03712	No_Sig
PDE6B	0.475523	0.0282197	1.54945	0.575144	0.00557173	2.25401	No_Sig
LINC00894	0.474616	0.0401056	1.39679	0.459513	0.0376518	1.42421	No_Sig
SLC9A7	0.474614	0.000297928	3.52589	0.428937	0.000637227	3.19571	No_Sig
MCTP1	0.47454	0.0699799	1.15503	0.588268	0.0176669	1.75284	No_Sig
DHX32	0.474344	0.000212701	3.67223	0.255042	0.0310557	1.50786	No_Sig
RPTOR	0.474143	4.01412e-06	5.39641	0.757852	4.31354e-10	9.36517	No_Sig
MIR503HG	0.474125	0.254558	0.594213	0.365594	0.372722	0.428615	No_Sig
AC012146.1	0.473905	0.386374	0.412992	0.0743554	0.905269	0.0432222	No_Sig
AC008735.2	0.473905	0.132261	0.878567	0.254529	0.435556	0.360956	No_Sig
NTRK1	0.47385	0.219825	0.657922	0.363319	0.340825	0.467469	No_Sig
FZD3	0.473772	0.00988008	2.00524	0.560773	0.00159173	2.79813	No_Sig
GALNT1	0.473449	6.1748e-08	7.20938	0.39912	7.86531e-07	6.10428	No_Sig
ALMS1-IT1	0.473269	0.29369	0.532111	0.206757	0.669214	0.174435	No_Sig
ST3GAL4	0.473202	0.0741137	1.1301	0.463936	0.0670533	1.17358	No_Sig
PHLPP1	0.47312	0.00854921	2.06807	0.338163	0.0507788	1.29432	No_Sig
ARL10	0.473039	0.00816947	2.08781	0.688583	0.000126139	3.89915	No_Sig
EIF2S3B	0.472936	0.412908	0.384147	0.394476	0.4838	0.315334	No_Sig
MCAM	0.472842	0.0659948	1.18049	0.17287	0.534823	0.27179	No_Sig
CTNNBIP1	0.472636	0.0340082	1.46842	0.529723	0.0127607	1.89413	No_Sig
GRK3	0.471619	2.79671e-05	4.55335	0.44614	4.64258e-05	4.33324	No_Sig
TRBV24-1	0.471015	0.0638483	1.19485	0.531591	0.0273181	1.56355	No_Sig
SLC25A36	0.470969	1.40199e-05	4.85326	0.436863	3.13992e-05	4.50308	No_Sig
DUSP16	0.470667	0.00527967	2.27739	0.542677	0.00113274	2.94587	No_Sig
INAFM2	0.470661	0.0187435	1.72715	0.354219	0.0674669	1.17091	No_Sig
AC005261.1	0.470467	0.214904	0.667755	0.281726	0.469588	0.328283	No_Sig
ZNF285	0.470431	0.431189	0.365332	0.72583	0.171607	0.765466	No_Sig
[truncated: 11,118 more rows]

## Sheet: Sheet2.D4-vs-Ctrl
Gene Symbol	log2FC (Circular-vs-Control)	FDR_adjusted_P (Circular-vs-Control)	FDR_adjusted_P_minusLog10 (Circular-vs-Control)	log2FC (Linear-vs-Control)	FDR_adjusted_P (Linear-vs-Control)	FDR_adjusted_P_minusLog10 (Linear-vs-Control)	DEG_Category
ARRDC4	4.20322	1.21195e-10	9.91651	3.80175	5.652e-10	9.2478	Both
FMN1	3.76615	5.11838e-16	15.2909	3.37992	4.54597e-15	14.3424	Both
COL6A3	3.73397	2.77841e-09	8.5562	3.74136	1.49273e-09	8.82602	Both
AP003472.1	3.52014	0.00468121	2.32964	3.72427	0.0017922	2.74661	Both
MIR210HG	3.16642	0.000445119	3.35152	6.02901	6.01203e-09	8.22098	Both
FGFBP2	3.06375	1.77311e-08	7.75127	4.56836	1.75635e-12	11.7554	Both
THBS1	3.038	0.000173223	3.76139	3.4555	1.67173e-05	4.77683	Both
GALNT18	3.03657	0.00946194	2.02402	4.68016	1.63668e-05	4.78603	Both
GNLY	3.01358	1.8776e-14	13.7264	3.76225	8.54503e-17	16.0683	Both
NT5E	2.96852	4.66979e-15	14.3307	2.57374	7.56633e-14	13.1211	Both
AC092275.1	2.95918	0.0102408	1.98967	2.40436	0.0361479	1.44192	Both
GNG4	2.89274	0.000534901	3.27173	1.82952	0.0259924	1.58515	Both
SDK2	2.86726	0.000169223	3.77154	6.03756	2.09131e-10	9.67958	Both
DAPK2	2.84188	4.09393e-07	6.38786	2.95671	1.11523e-07	6.95263	Both
AC002467.1	2.79843	1.15831e-05	4.93617	2.8152	6.17585e-06	5.2093	Both
AC011893.1	2.76235	9.60503e-06	5.0175	2.62042	1.34816e-05	4.87026	Both
NR5A2	2.75753	0.000193807	3.71263	2.93965	4.51346e-05	4.34549	Both
ITGA6-AS1	2.74617	1.60617e-05	4.79421	3.55611	8.41832e-08	7.07477	Both
SPAG6	2.60408	5.53458e-05	4.25692	2.2954	0.000212461	3.67272	Both
LRRN2	2.60086	2.28102e-09	8.64187	2.34908	1.0181e-08	7.99221	Both
FAM153A	2.56038	1.1184e-05	4.9514	1.45737	0.00738607	2.13159	Both
EPHA4	2.50847	6.35445e-12	11.1969	2.74992	4.3375e-13	12.3628	Both
AC132938.3	2.44594	4.80637e-05	4.31818	2.16006	0.000182507	3.73872	Both
BCL2L15	2.31804	2.40777e-09	8.61839	1.63136	1.35693e-06	5.86744	Both
FAM229B	2.3121	0.000663843	3.17793	3.25004	1.84175e-06	5.73477	Both
TENM1	2.25125	3.67878e-08	7.4343	2.41528	4.80136e-09	8.31864	Both
SULT1B1	2.21472	8.50596e-15	14.0703	2.5448	1.75687e-16	15.7553	Both
PRR29	2.17154	7.35164e-08	7.13362	1.66928	5.3737e-06	5.26973	Both
HIST1H2BD	2.15918	0.000290301	3.53715	2.00709	0.000502636	3.29875	Both
FAM234A	2.14431	1.59044e-06	5.79848	2.30053	2.35132e-07	6.62869	Both
LEKR1	2.10207	5.89393e-06	5.22959	1.90625	1.7474e-05	4.75761	Both
KIT	2.10081	0.00025772	3.58885	2.12941	0.000135248	3.86887	Both
TRIB2	2.09356	7.91724e-20	19.1014	2.02068	2.99897e-19	18.523	Both
GPA33	2.08994	8.55034e-11	10.068	2.29219	5.40784e-12	11.267	Both
KIAA1671	2.0814	1.12247e-09	8.94982	1.64941	6.92096e-08	7.15983	Both
MTMR11	2.06611	4.89131e-07	6.31057	1.69152	9.62523e-06	5.01659	Both
ABCB1	2.06199	3.37183e-12	11.4721	1.86434	1.78894e-11	10.7474	Both
WHRN	2.03702	0.00200108	2.69874	3.08296	3.99069e-06	5.39895	Both
DPEP2	2.03281	9.30338e-12	11.0314	2.08844	2.63003e-12	11.58	Both
PPFIA4	2.00302	0.00950892	2.02187	5.75478	7.81366e-10	9.10715	Both
AL161644.1	1.96562	0.00165642	2.78083	2.52402	4.5592e-05	4.34111	Both
TCP11L2	1.95319	1.47538e-09	8.8311	2.32449	1.63113e-11	10.7875	Both
ZBED5-AS1	1.9528	2.49513e-05	4.60291	2.04972	6.56988e-06	5.18244	Both
IL1R2	1.94091	0.0272637	1.56442	1.76084	0.0386095	1.41331	Both
AC022075.1	1.93563	1.08251e-09	8.96557	2.22352	2.79613e-11	10.5534	Both
SPTBN2	1.92854	0.00011968	3.92198	2.06464	2.64015e-05	4.57837	Both
LINC00886	1.89766	1.73115e-07	6.76167	1.79983	2.52501e-07	6.59774	Both
MKLN1-AS	1.8786	0.000342414	3.46545	1.44607	0.00422878	2.37379	Both
EFCAB5	1.87135	8.39323e-05	4.07607	1.52588	0.000785652	3.10477	Both
SMIM35	1.83604	6.08631e-05	4.21565	1.72087	9.6564e-05	4.01518	Both
COL7A1	1.82803	0.0170929	1.76718	1.69332	0.0214606	1.66836	Both
SLC14A1	1.82751	2.30816e-12	11.6367	2.37715	2.9032e-15	14.5371	Both
C16orf46	1.82088	0.00183728	2.73582	1.70259	0.00259623	2.58566	Both
SLC26A11	1.82051	0.00216443	2.66466	2.52197	2.04568e-05	4.68916	Both
KRT72	1.81988	3.31406e-08	7.47964	2.04561	1.48624e-09	8.82791	Both
PROCR	1.81828	0.000250514	3.60117	1.51128	0.00147885	2.83008	Both
PRG4	1.78287	5.66271e-06	5.24698	1.67909	8.95614e-06	5.04788	Both
VIPR1	1.77083	3.56659e-08	7.44775	1.86321	6.35226e-09	8.19707	Both
GPR183	1.76537	1.28325e-10	9.89169	1.94007	8.13424e-12	11.0897	Both
FCMR	1.76329	1.30205e-16	15.8854	1.80535	4.11326e-17	16.3858	Both
TOGARAM2	1.76047	3.19663e-05	4.49531	2.20582	3.94295e-07	6.40418	Both
PLEKHN1	1.75711	0.0224419	1.64894	1.93589	0.00828933	2.08148	Both
AL109741.1	1.73027	0.00168718	2.77284	1.33707	0.012244	1.91208	Both
KRT73	1.72788	1.22126e-05	4.91319	1.81685	2.92501e-06	5.53387	Both
AC009133.3	1.72277	1.11129e-06	5.95417	1.60172	2.24679e-06	5.64844	Both
ADIRF-AS1	1.71617	0.00395581	2.40276	1.67433	0.00366638	2.43576	Both
CA13	1.70256	0.000367131	3.43518	1.58923	0.000583976	3.23361	Both
LRRIQ3	1.70072	0.000107068	3.97034	1.82481	2.30876e-05	4.63662	Both
ANXA1	1.69294	1.18502e-14	13.9263	1.92815	3.40199e-16	15.4683	Both
PNMA3	1.6853	4.96049e-07	6.30448	2.38058	2.00491e-10	9.69791	Both
EXTL2	1.67975	2.79012e-05	4.55438	1.57101	4.51638e-05	4.34521	Both
TMPRSS13	1.67721	0.000533358	3.27298	1.34418	0.00401105	2.39674	Both
AC025164.1	1.67382	9.6007e-09	8.0177	1.52614	3.31981e-08	7.47889	Both
ZNF831	1.66793	1.40604e-12	11.852	1.81896	1.00439e-13	12.9981	Both
TTLL13P	1.6561	0.0194507	1.71106	1.5912	0.0187654	1.72664	Both
F5	1.65313	5.76122e-08	7.23949	1.34679	1.43404e-06	5.84344	Both
DIP2C	1.65148	0.0200744	1.69736	1.83059	0.0069265	2.15949	Both
KLRK1	1.65067	1.45888e-15	14.836	2.11325	3.81554e-18	17.4184	Both
AL132642.1	1.6424	2.94001e-05	4.53165	1.62465	2.09663e-05	4.67848	Both
LGMN	1.641	0.00914303	2.03891	3.51961	1.45628e-07	6.83676	Both
SERPINI1	1.6315	0.00390359	2.40854	2.02111	0.000251647	3.59921	Both
LINC01619	1.63142	0.00025289	3.59707	2.45831	1.89879e-07	6.72152	Both
GLIPR1	1.61654	2.19091e-14	13.6594	1.56852	3.19738e-14	13.4952	Both
LMNA	1.61133	4.05092e-05	4.39245	1.55587	4.11651e-05	4.38547	Both
AC006252.1	1.60618	0.001112	2.95389	1.06618	0.0260164	1.58475	Both
ZC3H12C	1.60134	0.000693322	3.15907	1.73657	0.000169068	3.77194	Both
SH3BGRL2	1.60012	1.67316e-05	4.77646	1.933	3.32847e-07	6.47776	Both
AL080250.1	1.59553	0.00376116	2.42468	1.3695	0.0101908	1.99179	Both
NUGGC	1.59513	0.000238666	3.62221	1.70958	5.78551e-05	4.23766	Both
SBK1	1.59371	1.77311e-08	7.75127	1.3289	3.27852e-07	6.48432	Both
AC093157.1	1.59042	1.6493e-12	11.7827	1.43218	9.00034e-12	11.0457	Both
ACSL6	1.57814	1.49675e-12	11.8248	1.52543	1.74839e-12	11.7574	Both
SCOC-AS1	1.57691	0.00336774	2.47266	1.89059	0.000301039	3.52138	Both
ZBTB11-AS1	1.57631	0.00021969	3.65819	1.43163	0.000477854	3.3207	Both
AK4	1.57181	0.000159094	3.79835	4.26684	5.26772e-13	12.2784	Both
TXNIP	1.56758	4.30505e-20	19.366	1.49289	2.99897e-19	18.523	Both
SRP14-AS1	1.56363	5.47235e-08	7.26183	1.53915	3.90275e-08	7.40863	Both
PON2	1.55336	4.62083e-06	5.33528	1.20649	0.000131077	3.88247	Both
HIST1H2AC	1.55108	3.62004e-05	4.44129	1.10728	0.00163796	2.7857	Both
MTSS1	1.54373	4.36617e-10	9.3599	1.42553	1.21326e-09	8.91605	Both
LINC00173	1.54356	0.000128031	3.89268	1.81853	6.44965e-06	5.19046	Both
AL162274.1	1.53967	0.0120454	1.91918	3.09269	8.7395e-07	6.05851	Both
ZNF618	1.53783	0.0286487	1.54289	1.40005	0.0395047	1.40335	Both
ABCA10	1.53247	0.000176284	3.75379	1.69292	2.63909e-05	4.57855	Both
LGALS1	1.53104	1.06338e-10	9.97331	1.66071	9.78211e-12	11.0096	Both
INTS6-AS1	1.52593	1.66998e-06	5.77729	1.46017	1.94993e-06	5.70998	Both
RAB38	1.52418	0.00841296	2.07505	1.24619	0.0259726	1.58548	Both
NR1H3	1.52082	8.278e-05	4.08207	1.66781	1.26087e-05	4.89933	Both
AL513534.2	1.51932	0.0180057	1.74459	1.73226	0.00459161	2.33803	Both
UBXN10	1.51905	0.000263096	3.57989	1.00419	0.011463	1.9407	Both
MAP7	1.51521	0.019497	1.71003	1.51533	0.0147796	1.83034	Both
RGS5	1.51217	0.000343888	3.46358	1.31663	0.00122348	2.9124	Both
ASPRV1	1.50957	0.00332259	2.47852	1.73729	0.000502372	3.29897	Both
MGST2	1.50589	0.000290043	3.53754	1.9094	5.25765e-06	5.27921	Both
CRPPA	1.50016	0.0166862	1.77764	1.51443	0.0116099	1.93517	Both
KLRC4	1.4985	5.72724e-10	9.24205	1.95592	7.77747e-13	12.1092	Both
PSMG3-AS1	1.49622	1.07903e-05	4.96697	1.50198	5.72067e-06	5.24255	Both
ASTN2	1.49524	0.00779176	2.10836	1.52375	0.00480102	2.31867	Both
AC008105.1	1.49359	0.00023724	3.62481	1.42645	0.000282914	3.54835	Both
LINC01550	1.49128	4.16067e-09	8.38084	1.72341	8.71043e-11	10.06	Both
HIST1H2AG	1.48311	0.0016705	2.77715	1.23103	0.00676247	2.16989	Both
IFNLR1	1.47571	7.77877e-07	6.10909	1.06393	8.57921e-05	4.06655	Both
DNAH6	1.47118	0.000351552	3.45401	1.74552	1.93957e-05	4.71229	Both
AC008966.1	1.46468	0.00181976	2.73999	1.05925	0.0195629	1.70857	Both
FAM171A1	1.46342	2.69212e-05	4.56991	1.66243	1.83739e-06	5.7358	Both
SERPINB9P1	1.46141	4.05776e-11	10.3917	1.00447	4.89702e-08	7.31007	Both
CD28	1.46024	1.70171e-16	15.7691	1.51619	4.86999e-17	16.3125	Both
AOAH	1.45834	8.85648e-09	8.05274	1.4611	4.31822e-09	8.36469	Both
ZNF610	1.45809	0.0283607	1.54728	2.11054	0.000871703	3.05963	Both
MYO3B	1.45125	0.0122195	1.91295	1.45128	0.00892172	2.04955	Both
TMEM44-AS1	1.44535	0.00235177	2.6286	1.40678	0.00217068	2.6634	Both
AC092164.1	1.43542	0.00125673	2.90076	1.92397	1.53546e-05	4.81376	Both
DLEC1	1.43285	7.4363e-05	4.12864	1.0545	0.00204951	2.68835	Both
RSPH3	1.43248	5.39063e-06	5.26836	2.18342	7.19218e-10	9.14314	Both
FBLN5	1.43196	0.000859501	3.06575	2.19118	8.80549e-07	6.05525	Both
AC009113.1	1.43185	0.00315172	2.50145	2.08466	1.7532e-05	4.75617	Both
PIK3IP1	1.43036	5.11838e-16	15.2909	1.6721	1.19691e-17	16.9219	Both
ZNF69	1.42909	1.93828e-07	6.71258	1.26946	8.80549e-07	6.05525	Both
AL132800.1	1.4289	0.00502859	2.29855	1.24834	0.0111719	1.95187	Both
PSMA8	1.42327	0.0384061	1.4156	1.79112	0.00565014	2.24794	Both
AC087741.1	1.42158	1.44131e-05	4.84124	1.35323	1.85443e-05	4.73179	Both
AC021016.2	1.41943	0.000553772	3.25667	1.45397	0.000277029	3.55748	Both
ICAM2	1.41717	4.07588e-08	7.38978	1.172	7.9036e-07	6.10218	Both
RASGRF2	1.41635	4.21704e-09	8.37499	1.20804	5.13341e-08	7.28959	Both
CACNA1I	1.41598	3.30082e-09	8.48138	2.06976	4.3375e-13	12.3628	Both
KLRC3	1.41558	6.94157e-07	6.15854	1.92741	7.08287e-10	9.14979	Both
AC104653.1	1.41513	0.00155193	2.80913	1.02381	0.0175382	1.75602	Both
SLC28A3	1.41503	0.0023807	2.62329	2.02627	1.41483e-05	4.8493	Both
FAM227B	1.41453	0.000211058	3.6756	1.57248	2.93025e-05	4.5331	Both
LINC00921	1.41096	0.000795089	3.09958	1.58248	0.000119371	3.9231	Both
AL031733.2	1.40512	0.00643744	2.19129	1.53579	0.00201101	2.69659	Both
HIST4H4	1.39821	0.000697893	3.15621	1.63699	5.67907e-05	4.24572	Both
ALS2CL	1.39789	2.44595e-05	4.61155	1.12103	0.00031949	3.49554	Both
KLRC2	1.39443	0.00457949	2.33918	2.14716	1.32734e-05	4.87702	Both
VCL	1.38958	4.2516e-13	12.3714	1.16517	1.12574e-11	10.9486	Both
MMP19	1.38947	4.90669e-08	7.30921	1.33478	5.65849e-08	7.2473	Both
HECW2-AS1	1.38515	7.11465e-08	7.14785	1.43978	1.66641e-08	7.77822	Both
MT-CYB	1.3728	1.36995e-11	10.8633	1.26024	4.47709e-11	10.349	Both
TPRG1	1.35704	4.03691e-10	9.39395	1.02542	6.19264e-08	7.20812	Both
JAML	1.35528	1.68041e-16	15.7746	1.42978	3.40097e-17	16.4684	Both
IQCH-AS1	1.35254	7.00618e-05	4.15452	1.21031	0.000198443	3.70236	Both
LINC01891	1.34352	1.47435e-06	5.8314	1.18369	7.18312e-06	5.14369	Both
TTYH2	1.34184	2.75452e-05	4.55995	1.23969	5.47027e-05	4.26199	Both
AC099343.3	1.34018	0.000338816	3.47004	1.27941	0.00038653	3.41282	Both
CCR5	1.33853	2.38402e-07	6.62269	1.17089	1.40961e-06	5.8509	Both
CD52	1.33682	5.71255e-14	13.2432	1.36962	2.31763e-14	13.635	Both
SGMS1-AS1	1.33306	1.23818e-06	5.90722	1.74761	3.10615e-09	8.50778	Both
NRAV	1.33062	0.000181475	3.74118	1.3189	0.000132155	3.87892	Both
CCT6B	1.32836	0.0012265	2.91133	1.07676	0.00652952	2.18512	Both
ABLIM1	1.32673	1.63894e-14	13.7854	1.59238	1.63427e-16	15.7867	Both
RLN2	1.3247	0.0178636	1.74803	1.56996	0.00327711	2.48451	Both
AC119396.1	1.32444	4.71812e-09	8.32623	1.20824	1.55091e-08	7.80941	Both
AL138778.1	1.323	0.00179081	2.74695	1.20411	0.00316713	2.49933	Both
SCML4	1.3119	5.00246e-13	12.3008	1.38321	8.84187e-14	13.0535	Both
CD84	1.31042	5.45629e-07	6.2631	1.46456	4.2781e-08	7.36875	Both
CAPN12	1.30853	0.00365893	2.43665	2.1433	3.00063e-06	5.52279	Both
SH3D21	1.30759	0.0028623	2.54329	3.81558	1.79637e-11	10.7456	Both
CERCAM	1.30696	0.00483972	2.31518	2.37007	8.79578e-07	6.05573	Both
SIRT4	1.30456	0.0482684	1.31634	1.34433	0.032253	1.49143	Both
CFAP70	1.3038	0.00582756	2.23451	1.45695	0.00142021	2.84765	Both
ZNF34	1.30265	0.000373422	3.4278	1.18293	0.000812296	3.09029	Both
LINC02604	1.30128	0.000151573	3.81938	1.04503	0.00137572	2.86147	Both
AC008014.1	1.30075	0.00225138	2.64755	1.49505	0.000315535	3.50095	Both
MXD4	1.29887	8.87956e-08	7.05161	1.33505	2.6576e-08	7.57551	Both
LINC02580	1.2984	1.002e-05	4.99913	1.8705	5.91445e-09	8.22809	Both
PEX11A	1.2904	0.00173168	2.76153	2.15133	5.85606e-07	6.23239	Both
CCL5	1.28874	1.32905e-15	14.8765	1.08302	4.05823e-14	13.3917	Both
TANC2	1.28854	5.7139e-07	6.24307	1.53242	1.09576e-08	7.96028	Both
ASB13	1.27939	4.17977e-05	4.37885	1.0476	0.000383194	3.41658	Both
GNAI1	1.27509	0.0212423	1.6728	1.402	0.00764904	2.11639	Both
FMO5	1.27368	0.003891	2.40994	1.0527	0.0135305	1.86869	Both
AP000866.1	1.27282	0.00754515	2.12233	1.52262	0.000972484	3.01212	Both
PRR5	1.26902	2.66496e-06	5.57431	1.03961	3.59829e-05	4.4439	Both
SSTR3	1.2664	0.00904726	2.04348	1.81477	0.000135723	3.86735	Both
ZFP36	1.2663	2.16259e-10	9.66503	1.38379	1.64192e-11	10.7846	Both
ADGRG1	1.26454	0.0182332	1.73914	1.82907	0.000370314	3.43143	Both
CDC42BPG	1.26019	0.026488	1.57695	1.37895	0.0104857	1.9794	Both
SNED1	1.25927	8.50968e-06	5.07009	1.15013	2.02428e-05	4.69373	Both
ENPP3	1.25898	0.00103709	2.98419	1.81765	3.32517e-06	5.47819	Both
ISG20	1.25198	5.66389e-09	8.24689	1.11039	3.17057e-08	7.49886	Both
AC022916.1	1.24339	6.2216e-07	6.2061	1.04842	6.57035e-06	5.18241	Both
LINC00653	1.24143	0.0138792	1.85763	1.52521	0.00158258	2.80064	Both
ITGAX	1.24127	1.697e-12	11.7703	1.17885	2.80932e-12	11.5514	Both
SPATA3-AS1	1.24113	0.0406303	1.39115	1.84181	0.00126347	2.89843	Both
GASAL1	1.23868	0.035604	1.4485	1.19243	0.0339894	1.46866	Both
KIAA1324	1.23855	0.00013889	3.85733	1.05583	0.000658831	3.18123	Both
LINC00649	1.23656	3.0918e-12	11.5098	1.12846	1.1829e-11	10.9271	Both
AC008875.2	1.23458	2.80412e-05	4.5522	1.21694	2.03736e-05	4.69093	Both
AMIGO1	1.23327	5.63179e-05	4.24935	1.49391	1.44316e-06	5.84069	Both
MAP3K2-DT	1.23221	0.0300725	1.52183	1.15319	0.0344418	1.46291	Both
AL592435.1	1.22997	0.00508664	2.29357	1.44785	0.000654035	3.1844	Both
AGBL2	1.22922	3.07871e-06	5.51163	1.07378	1.55079e-05	4.80945	Both
GPR157	1.22889	0.000784516	3.1054	1.64025	8.96001e-06	5.04769	Both
LINC01521	1.22718	0.0274213	1.56191	1.31025	0.0136598	1.86456	Both
NR4A1	1.22378	0.0194359	1.7114	1.0356	0.0400415	1.39749	Both
MXI1	1.22004	2.09091e-05	4.67966	2.16554	2.02798e-10	9.69294	Both
OSER1-DT	1.21951	3.65894e-05	4.43664	1.50382	6.32407e-07	6.199	Both
AC093827.4	1.21911	0.00564463	2.24836	1.36161	0.00139618	2.85506	Both
WAKMAR2	1.21649	1.01059e-09	8.99543	1.43418	1.36183e-11	10.8659	Both
GNRHR	1.2147	0.0298377	1.52524	1.42527	0.00717735	2.14404	Both
GPR155	1.21391	1.08477e-14	13.9647	1.32282	9.59395e-16	15.018	Both
HSBP1L1	1.20248	6.1187e-06	5.21334	1.50645	5.2163e-08	7.28264	Both
AK5	1.20143	0.0274213	1.56191	1.24105	0.0167246	1.77665	Both
GDPD1	1.20046	0.00426565	2.37001	1.2096	0.00268822	2.57054	Both
RAP2C-AS1	1.19923	0.0169099	1.77186	1.5326	0.00140477	2.8524	Both
TGIF1	1.19499	2.444e-07	6.6119	1.29355	2.69725e-08	7.56908	Both
AL512353.1	1.19278	0.0487284	1.31222	1.15448	0.0459294	1.33791	Both
ST6GALNAC3	1.19086	0.0353269	1.45189	1.41485	0.00799702	2.09707	Both
TRBJ1-5	1.19012	8.58538e-05	4.06624	1.40026	3.9488e-06	5.40353	Both
NAPSA	1.18958	0.0141637	1.84882	1.08891	0.0189701	1.72193	Both
KCNMB4	1.18312	0.00155423	2.80848	1.57806	2.38906e-05	4.62177	Both
C3AR1	1.17709	0.00335481	2.47433	1.61529	4.8877e-05	4.3109	Both
LINC002481	1.1757	6.1117e-05	4.21384	1.13069	6.40573e-05	4.19343	Both
AC010864.1	1.17561	0.0264361	1.5778	1.73364	0.000612768	3.2127	Both
PRUNE2	1.17428	0.0225285	1.64727	1.57416	0.00140165	2.85336	Both
DIXDC1	1.17161	2.15743e-05	4.66606	1.47072	2.60416e-07	6.58433	Both
SNX32	1.16953	0.000334254	3.47592	1.08568	0.000517667	3.28595	Both
EGLN3	1.16737	2.68393e-05	4.57123	2.40509	9.07681e-12	11.0421	Both
AL357033.4	1.16728	0.00190174	2.72085	1.27641	0.000470888	3.32708	Both
SMIM24	1.16463	0.00533296	2.27303	1.38537	0.000607701	3.21631	Both
CCDC146	1.16245	8.56317e-08	7.06737	1.18961	2.72309e-08	7.56494	Both
RNASEH2B-AS1	1.15973	2.80412e-05	4.5522	1.23477	5.77344e-06	5.23857	Both
CLHC1	1.15796	5.34274e-07	6.27224	1.43056	4.24312e-09	8.37231	Both
FMO4	1.15762	0.0225232	1.64737	1.26973	0.00843481	2.07392	Both
LINC00174	1.15236	5.7434e-07	6.24083	1.4795	2.12962e-09	8.6717	Both
IL10RB-DT	1.15212	0.0106694	1.97186	1.05699	0.0143888	1.84198	Both
MORN3	1.15083	0.0063268	2.19882	1.46145	0.00036567	3.43691	Both
CAPN3	1.15033	2.96635e-05	4.52778	1.36817	9.2896e-07	6.032	Both
RTL6	1.14915	2.19866e-08	7.65784	1.17038	7.71008e-09	8.11294	Both
CRTAM	1.14753	0.000126271	3.8987	1.35256	6.57258e-06	5.18226	Both
NATD1	1.14317	1.20661e-06	5.91843	1.13823	6.94879e-07	6.15809	Both
AL080317.2	1.1425	0.043633	1.36019	1.22787	0.0223402	1.65091	Both
LINC01806	1.13888	9.19972e-06	5.03623	1.167	3.32517e-06	5.47819	Both
WEE2-AS1	1.13102	0.02477	1.60607	1.81063	0.000193934	3.71235	Both
NSUN6	1.1287	2.89667e-10	9.5381	1.26175	1.25014e-11	10.903	Both
NMRK1	1.12601	3.35884e-07	6.47381	1.12937	1.68418e-07	6.77361	Both
GPR55	1.1214	2.44296e-05	4.61208	1.38193	3.94338e-07	6.40413	Both
IFT80	1.12052	8.41304e-11	10.075	1.05409	1.46592e-10	9.83389	Both
C5	1.1205	0.000979538	3.00898	1.53531	8.18131e-06	5.08718	Both
LINC00467	1.11469	0.000100154	3.99933	1.09249	8.29725e-05	4.08107	Both
TRBJ1-4	1.11292	6.1187e-06	5.21334	1.56984	4.4841e-09	8.34832	Both
DNAJC3-DT	1.10909	0.0263485	1.57924	1.42079	0.00277623	2.55654	Both
AC078883.1	1.10602	0.0355478	1.44919	2.6194	9.24876e-07	6.03392	Both
LINC00861	1.10344	1.85354e-13	12.732	1.0272	5.26772e-13	12.2784	Both
2024-03-02	1.1011	0.000255314	3.59293	1.09691	0.00016782	3.77516	Both
TSHZ2	1.09378	2.42355e-07	6.61555	1.23293	1.16219e-08	7.93472	Both
CFAP44	1.09256	7.32946e-07	6.13493	1.20231	6.30509e-08	7.20031	Both
AL139274.2	1.08973	0.0125828	1.90022	1.6084	0.000152929	3.81551	Both
LINC01825	1.08787	0.000201539	3.69564	1.35293	4.66918e-06	5.33076	Both
PITPNM2	1.0858	9.66046e-10	9.015	1.19153	6.63827e-11	10.1779	Both
AC010168.2	1.0855	1.69675e-05	4.77038	1.50564	2.55208e-08	7.59311	Both
Z99572.1	1.08338	0.0041046	2.38673	1.07806	0.00300291	2.52246	Both
DHFR2	1.07936	2.01215e-09	8.69634	1.02903	2.5837e-09	8.58776	Both
ERICH6-AS1	1.07785	0.0203494	1.69145	1.48057	0.000849064	3.07106	Both
THRA	1.07698	4.49034e-06	5.34772	1.23579	2.02878e-07	6.69276	Both
EEPD1	1.07621	9.3336e-06	5.02995	1.22305	5.41795e-07	6.26616	Both
CD248	1.0755	0.000206815	3.68442	1.50234	6.39198e-07	6.19436	Both
Z84485.1	1.07309	0.00027498	3.5607	1.30356	9.89762e-06	5.00447	Both
AC087854.1	1.06886	0.000331963	3.47891	1.19146	4.89891e-05	4.3099	Both
SIAE	1.06869	5.45692e-07	6.26305	1.14843	7.25794e-08	7.13919	Both
SPACA9	1.06732	0.000591051	3.22838	1.63755	5.08344e-07	6.29384	Both
RNF43	1.06235	0.000100232	3.99899	1.01704	0.000110262	3.95758	Both
PLCD1	1.05646	3.47529e-06	5.45901	1.09217	1.08096e-06	5.96619	Both
KDM7A-DT	1.05616	0.000240179	3.61946	1.60634	1.6496e-07	6.78262	Both
ZNF547	1.05598	0.00953521	2.02067	1.38522	0.000449967	3.34682	Both
LAX1	1.04319	1.31935e-07	6.87964	1.05453	5.56344e-08	7.25466	Both
IPCEF1	1.0415	1.21195e-10	9.91651	1.00381	1.27612e-10	9.89411	Both
RELA-DT	1.04076	0.0023037	2.63757	1.42194	2.9536e-05	4.52965	Both
TIGD4	1.03868	0.0352722	1.45257	1.02421	0.0297583	1.52639	Both
SIRPG	1.03388	6.42762e-11	10.1919	1.14841	3.38169e-12	11.4709	Both
AC104530.1	1.03247	9.28342e-06	5.03229	1.10673	1.59422e-06	5.79745	Both
WDR31	1.03123	0.0345504	1.46155	1.14932	0.0133588	1.87423	Both
LINC02694	1.0281	0.0140925	1.85101	1.54869	0.000152237	3.81748	Both
MAP2K6	1.02781	3.68186e-09	8.43393	1.22778	4.43396e-11	10.3532	Both
BNIP3	1.0275	0.00183522	2.73631	2.76993	7.02193e-11	10.1535	Both
GOLGA6L4	1.02743	0.0264319	1.57787	1.40342	0.00139572	2.8552	Both
COX20	1.01911	0.0166187	1.7794	1.25832	0.00188897	2.72378	Both
C4orf3	1.01905	1.90733e-07	6.71957	1.82408	6.26029e-13	12.2034	Both
ANGPTL6	1.01727	0.0329418	1.48225	1.13719	0.0120917	1.91751	Both
METTL7A	1.013	8.56317e-08	7.06737	1.15029	3.37732e-09	8.47143	Both
TRBJ2-7	1.01269	0.0248955	1.60388	1.03856	0.0158785	1.79919	Both
RAB37	1.01094	7.56831e-10	9.121	1.15326	2.79613e-11	10.5534	Both
LINC00426	1.00862	2.36758e-09	8.6257	1.07919	2.76661e-10	9.55805	Both
TIPARP	1.00819	1.33566e-08	7.8743	1.03063	4.72572e-09	8.32553	Both
CCDC65	1.00748	0.000309431	3.50944	1.06776	9.29032e-05	4.03197	Both
ODC1-DT	1.00394	0.018809	1.72563	1.58952	0.000134286	3.87197	Both
SHISAL2A	1.00384	0.00817249	2.08765	1.27463	0.000534673	3.27191	Both
TNFAIP8L2	1.0037	3.65934e-05	4.4366	1.08124	6.43484e-06	5.19146	Both
KBTBD3	1.0006	6.04446e-05	4.21864	1.08267	1.02604e-05	4.98884	Both
ZMIZ2	-1.00343	2.74647e-11	10.5612	-1.05135	5.36434e-12	11.2705	Both
AC060766.4	-1.00379	0.0374984	1.42599	-1.29757	0.00735529	2.1334	Both
AC010615.2	-1.00417	3.44726e-10	9.46253	-1.04637	6.71764e-11	10.1728	Both
FAM111B	-1.00613	5.96201e-12	11.2246	-1.12201	3.89205e-13	12.4098	Both
LAMP3	-1.00669	5.56965e-05	4.25417	-1.72212	7.24668e-08	7.13986	Both
FANCC	-1.00941	8.37192e-09	8.07717	-1.06283	1.49273e-09	8.82602	Both
DOCK3	-1.02203	1.83399e-05	4.7366	-1.02988	8.29571e-06	5.08115	Both
RIOX2	-1.02214	3.02486e-11	10.5193	-1.40799	5.60486e-14	13.2514	Both
FBXO6	-1.02571	5.2831e-05	4.27711	-1.06427	1.7532e-05	4.75617	Both
MELTF	-1.031	0.015816	1.8009	-1.15016	0.00573876	2.24118	Both
KHK	-1.03168	0.00918479	2.03693	-1.0522	0.00544061	2.26435	Both
UFD1	-1.04052	3.65891e-14	13.4366	-1.15046	3.2313e-15	14.4906	Both
CALCB	-1.04089	0.0284875	1.54535	-1.30857	0.00636448	2.19624	Both
C4BPB	-1.04466	0.00525656	2.2793	-1.40562	0.000417515	3.37933	Both
CCL17	-1.04815	0.0126371	1.89835	-4.44854	1.48963e-08	7.82692	Both
LINC02367	-1.0514	4.39861e-07	6.35668	-1.10682	9.21739e-08	7.03539	Both
ANKRD33B	-1.05226	2.50468e-08	7.60125	-1.40535	1.70626e-10	9.76795	Both
SLC6A9	-1.0558	0.000143903	3.84193	-2.97709	8.03493e-09	8.09502	Both
ZBED2	-1.05616	1.72024e-05	4.76441	-1.05316	8.43372e-06	5.07398	Both
CEBPB	-1.05717	7.92799e-06	5.10084	-1.57609	3.22057e-08	7.49207	Both
ZGRF1	-1.0596	6.48195e-09	8.18829	-1.32974	6.03152e-11	10.2196	Both
SORT1	-1.06047	1.748e-06	5.75746	-1.74686	1.52094e-09	8.81789	Both
HDGFL3	-1.06499	1.43019e-05	4.84461	-1.64175	1.94685e-08	7.71067	Both
CXCR4	-1.06589	2.21737e-13	12.6542	-1.06088	1.31659e-13	12.8805	Both
HEMK1	-1.06873	6.73639e-11	10.1716	-1.079	2.65741e-11	10.5755	Both
MAL	-1.07005	3.65283e-05	4.43737	-1.11161	1.28312e-05	4.89173	Both
MATK	-1.07075	0.00391704	2.40704	-1.37482	0.000424831	3.37178	Both
TIFA	-1.07099	2.84968e-13	12.5452	-1.40758	9.5328e-16	15.0208	Both
NEMP1	-1.07831	5.15573e-14	13.2877	-1.05102	5.73151e-14	13.2417	Both
LOXL3	-1.08361	0.0291657	1.53513	-1.0088	0.0296203	1.52841	Both
ATF5	-1.08399	1.67316e-05	4.77646	-1.84778	2.37868e-08	7.62366	Both
CD24	-1.08519	0.00784549	2.10538	-1.68048	0.000243503	3.6135	Both
SCML2	-1.08563	1.50626e-05	4.8221	-1.22096	1.95409e-06	5.70906	Both
ACSL1	-1.08737	6.41508e-10	9.1928	-1.18063	6.88406e-11	10.1622	Both
C1orf198	-1.08847	0.00160838	2.79361	-1.28446	0.000249318	3.60325	Both
IRF5	-1.08861	0.000507987	3.29415	-1.44872	2.14053e-05	4.66948	Both
BEX5	-1.09171	0.010703	1.9705	-1.17777	0.004691	2.32873	Both
RAB11FIP1	-1.09353	4.2516e-13	12.3714	-1.26957	1.29438e-14	13.8879	Both
MNS1	-1.09667	0.0338121	1.47093	-1.48598	0.00554459	2.25613	Both
XCL1	-1.10286	0.0366516	1.43591	-1.50268	0.00548942	2.26047	Both
TNFSF12	-1.10579	7.54584e-07	6.12229	-1.06165	5.87524e-07	6.23097	Both
BCL2	-1.1061	7.29208e-12	11.1371	-1.252	3.73687e-13	12.4275	Both
MAST2	-1.11595	6.45163e-11	10.1903	-1.06277	5.45803e-11	10.263	Both
AF117829.1	-1.11954	0.000681657	3.16643	-1.63075	1.37937e-05	4.86032	Both
WNT8B	-1.12333	0.00024319	3.61405	-1.2316	5.7202e-05	4.24259	Both
GPR63	-1.12376	3.11484e-07	6.50656	-1.90554	1.98978e-10	9.7012	Both
AC005224.3	-1.12431	1.23712e-05	4.90759	-1.44392	3.45129e-07	6.46202	Both
CDKN2B-AS1	-1.12632	0.000281569	3.55042	-1.37806	2.38554e-05	4.62241	Both
BCL6	-1.13995	7.92799e-06	5.10084	-1.01262	1.5355e-05	4.81375	Both
ITGA3	-1.14482	0.00281804	2.55005	-1.03063	0.00377312	2.4233	Both
GAS2L1	-1.14512	0.0133803	1.87353	-1.33331	0.00374454	2.4266	Both
GPR35	-1.14996	0.000291716	3.53504	-1.43438	2.14248e-05	4.66908	Both
LTB4R	-1.15715	9.93776e-13	12.0027	-1.12987	6.29048e-13	12.2013	Both
MBOAT2	-1.15772	2.34269e-05	4.63029	-1.28179	3.46116e-06	5.46078	Both
IQGAP3	-1.16288	4.83848e-08	7.31529	-1.1088	4.59601e-08	7.33762	Both
FRMD6	-1.16626	0.000910822	3.04057	-1.09368	0.000911317	3.04033	Both
LINC00887	-1.16638	0.0256565	1.5908	-1.25857	0.0126241	1.8988	Both
IER5	-1.16712	3.02017e-07	6.51997	-1.41291	9.15744e-09	8.03823	Both
FGD6	-1.17135	0.0497806	1.30294	-1.64442	0.00761472	2.11835	Both
IL18R1	-1.17497	2.64912e-12	11.5769	-1.39762	6.71429e-14	13.173	Both
TESC	-1.1842	3.11757e-06	5.50618	-1.69211	2.61164e-08	7.58309	Both
ATP10D	-1.18453	7.03116e-05	4.15297	-1.25337	1.86498e-05	4.72933	Both
DNAJC6	-1.18999	0.0207139	1.68374	-2.15519	0.000466981	3.3307	Both
ICAM1	-1.19098	2.5399e-06	5.59518	-1.11977	2.29232e-06	5.63973	Both
RAB6B	-1.19151	0.00303405	2.51798	-1.56907	0.00026864	3.57083	Both
SLC43A2	-1.19353	0.0483148	1.31592	-1.72736	0.00597368	2.22376	Both
ATP6V0E2-AS1	-1.19394	0.000887668	3.05175	-1.92861	6.76406e-06	5.16979	Both
INSR	-1.19861	0.00310644	2.50774	-1.69011	0.000132155	3.87892	Both
ARNTL2	-1.19876	3.44726e-10	9.46253	-2.1244	5.52927e-14	13.2573	Both
NBPF9	-1.20117	1.76893e-09	8.75229	-1.54873	1.78894e-11	10.7474	Both
NRP2	-1.2022	0.000795089	3.09958	-2.07371	3.59742e-06	5.44401	Both
NEXMIF	-1.21123	0.0119321	1.92328	-1.10417	0.0126756	1.89703	Both
CTSH	-1.21363	4.46579e-10	9.3501	-1.6711	1.82114e-12	11.7397	Both
C19orf57	-1.21397	0.000105233	3.97785	-1.1241	0.000114299	3.94196	Both
TBC1D16	-1.2157	0.00668922	2.17462	-1.30528	0.00283847	2.54692	Both
AC011462.5	-1.21624	0.00358616	2.44537	-1.00777	0.00793412	2.1005	Both
TNFRSF8	-1.21796	0.00301882	2.52016	-1.74553	0.000147552	3.83106	Both
PLEKHG1	-1.22452	0.000283501	3.54744	-1.19961	0.000192271	3.71609	Both
LTB4R2	-1.22467	2.38121e-06	5.6232	-1.31996	3.71978e-07	6.42948	Both
WARS	-1.22858	4.77443e-13	12.3211	-2.09031	1.26163e-17	16.8991	Both
GK-AS1	-1.23581	6.48639e-05	4.188	-1.2969	2.03355e-05	4.69174	Both
LRP6	-1.23587	0.0150961	1.82113	-1.97297	0.00057285	3.24196	Both
IRAK3	-1.24067	1.82483e-06	5.73878	-1.44489	1.39227e-07	6.85628	Both
TNFRSF10A	-1.24474	0.0004193	3.37747	-1.54667	3.20737e-05	4.49385	Both
SLC4A4	-1.24803	0.000240804	3.61834	-1.49733	2.33784e-05	4.63119	Both
MMD	-1.25254	1.697e-12	11.7703	-1.30554	3.78652e-13	12.4218	Both
RALB	-1.25601	7.7715e-15	14.1095	-1.21749	7.47284e-15	14.1265	Both
LRP11	-1.25763	0.0035487	2.44993	-1.3031	0.00178352	2.74872	Both
CBLN3	-1.25995	6.21623e-06	5.20647	-1.18099	5.71713e-06	5.24282	Both
EDA2R	-1.26079	9.20627e-06	5.03592	-1.00669	4.57021e-05	4.34006	Both
LAT2	-1.26263	4.26072e-07	6.37052	-1.70618	5.25043e-09	8.2798	Both
POU2AF1	-1.26279	4.01666e-07	6.39614	-1.43051	3.71249e-08	7.43033	Both
CCND2	-1.26369	8.3004e-07	6.0809	-1.30921	2.79589e-07	6.55348	Both
IGFBP4	-1.26431	5.81617e-07	6.23536	-1.55604	1.80747e-08	7.74293	Both
DMD	-1.26526	0.00355872	2.44871	-2.26728	3.19528e-05	4.49549	Both
GP5	-1.26583	0.0047299	2.32515	-1.43008	0.00137063	2.86308	Both
EHD4	-1.26795	1.20723e-05	4.91821	-1.47877	1.05462e-06	5.97691	Both
PARD3	-1.26833	0.00372918	2.42839	-1.135	0.00498106	2.30268	Both
ADAM19	-1.26911	1.84719e-09	8.73349	-1.48219	6.45646e-11	10.19	Both
GRAMD1C	-1.27401	0.00213402	2.6708	-1.97079	3.90409e-05	4.40848	Both
FAM49A	-1.28891	0.0048437	2.31482	-1.69296	0.000480172	3.3186	Both
ATP1B3-AS1	-1.29674	0.00340204	2.46826	-1.38542	0.00135806	2.86708	Both
UACA	-1.30191	0.00286137	2.54343	-1.50063	0.000667768	3.17537	Both
ZNF280B	-1.30467	7.4425e-05	4.12828	-1.2653	4.9245e-05	4.30764	Both
RGS12	-1.30831	9.9619e-05	4.00166	-1.07733	0.000298606	3.5249	Both
BATF3	-1.31343	9.38597e-07	6.02752	-2.14302	2.03577e-09	8.69127	Both
MICAL3	-1.31853	6.06671e-09	8.21705	-1.74334	6.32458e-11	10.199	Both
ARID5A	-1.32755	4.00265e-07	6.39765	-1.3854	1.05784e-07	6.97558	Both
ANKRD9	-1.328	0.00154962	2.80978	-1.9804	4.02448e-05	4.39529	Both
BCL2L14	-1.33094	0.00266826	2.57377	-1.05729	0.00723938	2.1403	Both
AC112496.1	-1.34143	0.00025772	3.58885	-1.15582	0.000502372	3.29897	Both
AL157912.1	-1.34769	0.00160482	2.79457	-1.60206	0.000255802	3.5921	Both
TRAF4	-1.35409	4.96049e-07	6.30448	-1.55932	3.90158e-08	7.40876	Both
MAP3K20	-1.35503	4.36299e-09	8.36022	-1.33765	2.0409e-09	8.69018	Both
MARCKS	-1.35601	0.00183677	2.73594	-2.06454	4.44665e-05	4.35197	Both
STYK1	-1.35961	4.62232e-06	5.33514	-1.54597	5.33786e-07	6.27263	Both
FZD1	-1.36276	0.0257682	1.58892	-2.07069	0.00200683	2.69749	Both
TNFSF10	-1.3628	5.44985e-13	12.2636	-1.68942	5.55311e-15	14.2555	Both
ARHGAP31	-1.36345	0.00182579	2.73855	-1.80956	0.000119239	3.92358	Both
RPS6KA2	-1.36496	9.95465e-09	8.00197	-2.33493	9.78211e-12	11.0096	Both
SDCBP2	-1.36892	0.000824956	3.08357	-1.02435	0.00345311	2.46179	Both
NPDC1	-1.37045	0.000216943	3.66365	-1.46295	6.26675e-05	4.20296	Both
CD74	-1.37539	1.30205e-16	15.8854	-1.5734	4.74949e-18	17.3234	Both
RAB3D	-1.39191	2.32025e-05	4.63447	-1.36486	1.18812e-05	4.92514	Both
NFKB2	-1.39658	1.02059e-14	13.9911	-1.30006	2.0765e-14	13.6827	Both
SECTM1	-1.39884	0.00463237	2.3342	-2.46473	6.29654e-05	4.2009	Both
CD180	-1.40821	0.000382734	3.4171	-4.19717	1.06697e-07	6.97185	Both
AC022726.2	-1.41045	0.00250343	2.60146	-1.82956	0.000251261	3.59987	Both
SNX22	-1.41148	2.1563e-05	4.66629	-1.96137	3.21154e-07	6.49329	Both
SCML1	-1.41154	1.1425e-07	6.94214	-1.50732	1.85598e-08	7.73143	Both
VAV2	-1.41174	2.56011e-06	5.59174	-1.25443	4.08563e-06	5.38874	Both
IFI30	-1.41375	0.000382887	3.41693	-1.96954	1.76658e-05	4.75287	Both
NCF1	-1.41605	2.52917e-06	5.59702	-1.97845	2.94717e-08	7.53059	Both
HLA-DRA	-1.41864	4.57393e-11	10.3397	-1.7556	6.09832e-13	12.2148	Both
RGS1	-1.42184	2.09091e-05	4.67966	-1.36214	1.37594e-05	4.8614	Both
NFKBIA	-1.42207	2.70551e-09	8.56775	-1.82436	3.40898e-11	10.4674	Both
OSBPL5	-1.43276	0.000834483	3.07858	-1.15899	0.00239877	2.62001	Both
TCF4	-1.43278	6.78095e-05	4.16871	-1.79674	4.64857e-06	5.33268	Both
HLA-DRB1	-1.4394	6.80687e-10	9.16705	-1.67936	3.24936e-11	10.4882	Both
IRAK2	-1.45366	1.56978e-07	6.80416	-1.88332	3.88125e-09	8.41103	Both
FOXP4	-1.4562	1.12457e-08	7.94901	-1.6313	1.23264e-09	8.90917	Both
CSAG3	-1.46193	0.0197896	1.70356	-2.54371	0.00029435	3.53114	Both
SLFNL1-AS1	-1.46254	1.77253e-05	4.75141	-1.68342	2.24679e-06	5.64844	Both
ATP1B1	-1.46682	0.00014173	3.84854	-1.89293	7.32202e-06	5.13537	Both
MYO6	-1.46792	7.49058e-06	5.12548	-1.19387	2.59094e-05	4.58654	Both
GPC3	-1.47157	0.00735438	2.13345	-2.30151	0.000243956	3.61269	Both
GGT1	-1.47583	8.98788e-09	8.04634	-1.42448	5.25043e-09	8.2798	Both
AL358473.1	-1.48281	0.0168669	1.77296	-2.42654	0.000860919	3.06504	Both
IRF2BPL	-1.48289	2.89667e-10	9.5381	-1.58909	4.34719e-11	10.3618	Both
BASP1	-1.49067	0.000633029	3.19858	-2.32606	1.05237e-05	4.97783	Both
KLHDC7B	-1.49418	2.51711e-07	6.5991	-1.61316	4.32681e-08	7.36383	Both
HRH2	-1.50227	5.53458e-05	4.25692	-2.19624	8.57069e-07	6.06698	Both
VSIG10	-1.50689	4.84567e-06	5.31465	-1.44559	3.36292e-06	5.47328	Both
CBS	-1.50727	4.89036e-07	6.31066	-2.42979	2.36589e-09	8.62601	Both
SOCS2	-1.51598	2.35214e-08	7.62854	-2.00281	3.47831e-10	9.45863	Both
TRPC3	-1.5165	0.0213555	1.67049	-1.72777	0.00859569	2.06572	Both
CEACAM1	-1.51676	3.97947e-06	5.40017	-1.14688	3.25655e-05	4.48724	Both
FZD5	-1.52034	0.00843694	2.07381	-1.89341	0.00150138	2.82351	Both
RND1	-1.52267	0.00573881	2.24118	-1.00707	0.0340953	1.46731	Both
HLA-DRB5	-1.52807	3.17854e-05	4.49777	-1.5719	1.19572e-05	4.92237	Both
PPFIBP1	-1.53087	0.00161648	2.79143	-2.18344	0.000105091	3.97844	Both
APOL4	-1.53309	1.83399e-05	4.7366	-1.74845	2.51669e-06	5.59917	Both
KLF5	-1.53931	2.80458e-06	5.55213	-1.72595	4.07462e-07	6.38991	Both
AC074050.3	-1.55396	1.3107e-05	4.8825	-1.47397	1.00315e-05	4.99863	Both
GSDME	-1.55668	5.18577e-06	5.28519	-2.37009	4.28303e-08	7.36825	Both
AL031595.2	-1.55934	0.0002116	3.67448	-1.44624	0.000221462	3.6547	Both
SYNPO	-1.56339	0.00241909	2.61635	-2.3116	9.17707e-05	4.0373	Both
GJC1	-1.56633	0.00807226	2.093	-1.16387	0.0246302	1.60853	Both
TLR7	-1.57465	5.34228e-07	6.27227	-2.73965	1.16187e-09	8.93484	Both
MB21D2	-1.57989	2.5611e-05	4.59157	-1.54855	1.52009e-05	4.81813	Both
LTA	-1.58133	0.048613	1.31325	-1.49101	0.0417489	1.37936	Both
SH3BP5	-1.58264	1.99797e-05	4.69941	-2.75393	1.10663e-07	6.956	Both
OSBPL10	-1.58436	0.0228568	1.64098	-2.55643	0.000729777	3.13681	Both
DBNDD2	-1.58868	3.17925e-05	4.49768	-1.64397	1.04519e-05	4.98081	Both
SGK1	-1.59363	3.00799e-07	6.52172	-2.21937	4.80136e-09	8.31864	Both
TFEC	-1.59807	2.66116e-05	4.57493	-2.00216	1.68605e-06	5.77313	Both
BCL6B	-1.60189	0.00159206	2.79804	-4.02467	6.44663e-08	7.19067	Both
TNS1	-1.60473	0.037765	1.42291	1.89912	0.000193332	3.7137	Both
DENND3	-1.60915	3.03743e-13	12.5175	-1.60216	1.39695e-13	12.8548	Both
ACVR1B	-1.60948	0.000499683	3.30131	-1.69811	0.000226254	3.6454	Both
PEG10	-1.61063	0.00610636	2.21422	-1.62901	0.00356584	2.44784	Both
ANK2	-1.6163	0.00011091	3.95503	-2.76497	6.65557e-07	6.17681	Both
DUSP6	-1.61856	5.82856e-15	14.2344	-1.98153	1.35101e-16	15.8693	Both
HEG1	-1.61877	1.5371e-14	13.8133	-2.0599	1.89821e-16	15.7217	Both
CNN3	-1.61878	7.69187e-07	6.11397	-1.7125	1.71497e-07	6.76574	Both
SH3TC1	-1.6201	1.53383e-07	6.81422	-1.51639	1.21954e-07	6.91381	Both
SOCS1	-1.62417	0.00182455	2.73884	-2.39795	0.000129681	3.88712	Both
RIPK2	-1.64883	1.6423e-07	6.78455	-1.92363	1.25658e-08	7.90081	Both
MYH7	-1.6506	0.0247546	1.60634	-3.99222	1.80947e-06	5.74245	Both
PDGFRB	-1.6527	1.00777e-08	7.99664	-1.78162	1.61696e-09	8.7913	Both
AFDN	-1.6537	7.0152e-14	13.154	-2.08457	1.296e-15	14.8874	Both
SPIB	-1.65454	0.00043289	3.36362	-4.59049	1.97431e-09	8.70458	Both
DHRS3	-1.66303	8.29823e-12	11.081	-1.26388	1.60928e-10	9.79337	Both
KLHL29	-1.66551	0.00128508	2.89107	-2.20013	0.00011361	3.94458	Both
CDKN2A	-1.66597	0.000418788	3.37801	-1.27624	0.00181944	2.74006	Both
PLXNA1	-1.66728	3.66968e-05	4.43537	-1.42894	7.1075e-05	4.14828	Both
ARHGEF10	-1.66984	0.00170735	2.76768	-2.20299	0.000133716	3.87382	Both
NUDT14	-1.67023	0.00116927	2.93208	-1.27511	0.0046844	2.32935	Both
IL4I1	-1.67563	9.73841e-05	4.01151	-3.22458	2.3241e-07	6.63375	Both
RUFY4	-1.67701	0.000217591	3.66236	-1.14993	0.00214777	2.66801	Both
ENC1	-1.67751	1.68417e-05	4.77361	-1.5845	1.09009e-05	4.96254	Both
IGHD	-1.67799	0.000384162	3.41549	-1.02527	0.00774622	2.11091	Both
LST1	-1.6802	8.59679e-09	8.06566	-1.78018	1.76394e-09	8.75352	Both
FAM167A	-1.68629	0.0218165	1.66121	-2.07307	0.00591716	2.22789	Both
IRF8	-1.68778	0.0005656	3.24749	-1.94397	0.000120028	3.92072	Both
AC007686.3	-1.69252	1.94891e-05	4.71021	-1.51384	2.55684e-05	4.5923	Both
TBC1D12	-1.69935	0.00172823	2.7624	-1.9979	0.00033951	3.46915	Both
CCR6	-1.70319	5.44702e-05	4.26384	-2.17702	2.98563e-06	5.52496	Both
LTB	-1.7045	5.91255e-10	9.22822	-2.07573	1.05546e-11	10.9766	Both
RNF207	-1.71281	2.21212e-08	7.65519	-2.18644	7.30236e-10	9.13654	Both
SEPTIN3	-1.71573	7.84432e-06	5.10544	-2.46808	1.18528e-07	6.92618	Both
VASH1	-1.71744	3.99134e-08	7.39888	-1.5553	4.92494e-08	7.3076	Both
TSPAN33	-1.71865	8.98788e-09	8.04634	-1.42829	2.84507e-08	7.54591	Both
CSF2RB	-1.72226	4.55627e-07	6.34139	-2.63974	5.52273e-09	8.25785	Both
RIMKLB	-1.73105	9.87787e-08	7.00534	-1.08162	6.83335e-06	5.16537	Both
LZTS1	-1.73761	1.65242e-12	11.7819	-2.60991	1.09467e-14	13.9607	Both
NDFIP2	-1.74125	8.04612e-15	14.0944	-1.91668	8.87051e-16	15.0521	Both
EFHD1	-1.74401	0.00407438	2.38994	-1.51561	0.00626468	2.2031	Both
GBGT1	-1.74434	0.0488845	1.31083	-4.445	6.11457e-06	5.21363	Both
NDST1	-1.74756	0.0114886	1.93973	-2.59287	0.000448308	3.34842	Both
EPAS1	-1.7494	3.50021e-05	4.45591	-1.37208	0.000129746	3.88691	Both
STX3	-1.76155	4.18075e-10	9.37875	-2.08431	1.88201e-11	10.7254	Both
PLA2G4C	-1.76183	3.44317e-06	5.46304	-1.70518	2.23903e-06	5.64994	Both
PLXNB2	-1.76309	1.33673e-13	12.874	-1.50562	5.26772e-13	12.2784	Both
RHEBL1	-1.76988	2.17619e-07	6.6623	-2.17595	1.21797e-08	7.91436	Both
CYP1A1	-1.77472	0.00189382	2.72266	-2.08031	0.000409746	3.38748	Both
FRMD4B	-1.7797	1.1303e-07	6.94681	-2.10157	8.48656e-09	8.07127	Both
CISH	-1.77983	6.73463e-09	8.17169	-1.84718	1.84748e-09	8.73342	Both
FEZ1	-1.78681	0.000910235	3.04085	-1.76394	0.000596113	3.22467	Both
TMEM178B	-1.80309	8.51723e-08	7.0697	-2.75302	5.36357e-10	9.27055	Both
AMOTL1	-1.8125	2.71132e-09	8.56682	-2.08828	2.23428e-10	9.65086	Both
CLIP2	-1.81697	1.78477e-05	4.74842	-2.17267	1.6605e-06	5.77976	Both
GJB2	-1.8176	0.00166191	2.77939	-3.03599	5.63559e-05	4.24906	Both
LINC02693	-1.82431	1.53184e-08	7.81479	-2.50568	3.51705e-10	9.45382	Both
AC004264.1	-1.83024	0.00471807	2.32624	-3.7484	1.65307e-06	5.78171	Both
ASB9	-1.89933	0.00224978	2.64786	-1.43758	0.00834526	2.07856	Both
AKAP12	-1.90679	0.000570773	3.24354	-1.84855	0.000451957	3.3449	Both
NECTIN1	-1.9183	0.0235584	1.62785	-1.47496	0.0485866	1.31348	Both
JCHAIN	-1.92042	4.09956e-07	6.38726	-2.22939	5.0289e-08	7.29853	Both
ULBP1	-1.94465	2.5511e-08	7.59327	-3.06779	2.37587e-10	9.62418	Both
ADAMTS1	-1.94616	0.00282622	2.54879	-2.87654	5.57142e-05	4.25403	Both
GJA3	-1.95623	0.0046243	2.33495	-1.9847	0.0030232	2.51953	Both
TNF	-1.98414	2.87835e-10	9.54086	-1.83245	2.35771e-10	9.62751	Both
GJB6	-1.99117	0.000163676	3.78601	-3.24023	4.53818e-06	5.34312	Both
AGTRAP	-2.00127	6.53572e-09	8.18471	-1.5878	2.69725e-08	7.56908	Both
CD80	-2.00499	1.1303e-07	6.94681	-2.24986	1.40818e-08	7.85134	Both
ALDH1L2	-2.01352	2.20266e-06	5.65705	-3.51911	3.69589e-08	7.43228	Both
SLC26A4-AS1	-2.01672	0.00121128	2.91676	-2.77485	9.56531e-05	4.0193	Both
PIR	-2.03276	0.00933929	2.02969	-2.46515	0.00149246	2.8261	Both
GOLGA8O	-2.04386	3.59391e-05	4.44443	-2.05777	1.55889e-05	4.80718	Both
SNTG2-AS1	-2.04469	2.39148e-06	5.62133	-1.37489	5.03393e-05	4.29809	Both
GTF2IRD1	-2.0615	0.0166471	1.77866	-1.65734	0.0441715	1.35486	Both
SLC25A34	-2.0637	0.00209063	2.67972	-1.18649	0.0285722	1.54406	Both
SDC4	-2.06843	1.5691e-08	7.80435	-2.17155	3.78236e-09	8.42224	Both
MAMDC4	-2.07398	1.18697e-05	4.92556	-1.09806	0.00114038	2.94295	Both
ADD2	-2.07449	4.35819e-05	4.36069	-1.60883	0.000117097	3.93145	Both
FGD2	-2.08858	8.95325e-07	6.04802	-2.73862	3.96988e-08	7.40122	Both
LINC00654	-2.09462	0.000168225	3.77411	-1.63001	0.0006371	3.19579	Both
C20orf197	-2.09643	0.00187855	2.72618	-1.83181	0.00278681	2.55489	Both
KCNQ3	-2.11685	0.000142752	3.84542	-2.51737	2.08601e-05	4.68068	Both
SLC35F3	-2.11732	0.000107068	3.97034	-1.94953	9.12048e-05	4.03998	Both
PCDH9	-2.11861	8.7166e-05	4.05965	-2.21662	3.65876e-05	4.43667	Both
CDKN1A	-2.1227	6.95715e-07	6.15757	-2.18399	2.2878e-07	6.64058	Both
STX1A	-2.14738	5.03756e-05	4.29778	-2.86218	2.90438e-06	5.53695	Both
AL606807.1	-2.15254	1.75579e-05	4.75553	-1.09553	0.00218001	2.66154	Both
RELB	-2.15417	2.33002e-09	8.63264	-2.05138	1.1945e-09	8.92282	Both
BHLHE40	-2.16806	9.53572e-21	20.0206	-1.68545	8.82779e-19	18.0541	Both
MCOLN3	-2.20013	1.68398e-09	8.77366	-2.49726	1.80197e-10	9.74425	Both
SYK	-2.20177	3.36151e-06	5.47347	-4.16169	7.11529e-08	7.14781	Both
HLA-DQA2	-2.20315	3.3987e-05	4.46869	-2.80938	3.30518e-06	5.4808	Both
RNF212	-2.20841	4.37785e-05	4.35874	-1.42222	0.000819692	3.08635	Both
CDK5R1	-2.21668	1.05867e-09	8.97524	-1.93866	1.45368e-09	8.83753	Both
DENND5B	-2.22264	0.000305295	3.51528	-2.7017	4.97765e-05	4.30298	Both
LINC02362	-2.22575	5.70372e-07	6.24384	-2.48515	9.58362e-08	7.01847	Both
MYBL1	-2.23133	1.04167e-17	16.9823	-2.31271	3.29522e-18	17.4821	Both
DLL1	-2.2426	2.74962e-05	4.56073	-1.59843	0.000214804	3.66796	Both
MYO7B	-2.24868	5.01545e-06	5.29969	-2.71591	5.27799e-07	6.27753	Both
JDP2	-2.2623	1.26874e-07	6.89663	-3.7704	1.97431e-09	8.70458	Both
SAMD4A	-2.29216	3.93853e-08	7.40467	-1.09113	2.34951e-05	4.62902	Both
HLA-DQB1	-2.32313	3.48238e-07	6.45812	-2.96697	2.20144e-08	7.65729	Both
P2RY14	-2.36438	2.67232e-08	7.57311	-2.2498	1.49159e-08	7.82635	Both
EPB41L4B	-2.36507	0.0053968	2.26786	-4.43594	2.77748e-06	5.55635	Both
OLAH	-2.37537	1.53483e-06	5.81394	-5.09882	7.57541e-10	9.12059	Both
MYO1B	-2.37555	1.05051e-07	6.9786	-2.84733	1.26127e-08	7.89919	Both
RBM47	-2.386	0.00010218	3.99063	-4.1275	5.34344e-08	7.27218	Both
WDFY4	-2.4064	1.16741e-07	6.93278	-3.85948	7.51435e-09	8.12411	Both
SLC26A4	-2.42303	1.89902e-05	4.72147	-2.95254	3.22403e-06	5.4916	Both
LINC01606	-2.43136	1.83696e-06	5.7359	-3.00866	1.65746e-07	6.78056	Both
AC000065.1	-2.44957	2.07909e-05	4.68213	-2.07281	4.27742e-05	4.36882	Both
ALOX5	-2.45084	1.65347e-11	10.7816	-2.4683	4.09311e-12	11.3879	Both
ALMS1-IT1	-2.4605	2.9292e-06	5.53325	-1.70769	3.46355e-05	4.46048	Both
DPF3	-2.46478	9.78774e-08	7.00932	-4.8702	6.46587e-10	9.18937	Both
HLA-DQA1	-2.5047	5.48815e-09	8.26057	-2.71705	9.13645e-10	9.03922	Both
DOK3	-2.50562	1.95095e-06	5.70975	-2.80537	3.65658e-07	6.43693	Both
LILRB1	-2.51319	1.67908e-05	4.77493	-3.68044	8.49093e-07	6.07104	Both
SMPD3	-2.52712	9.79357e-10	9.00906	-2.45071	4.42661e-10	9.35393	Both
HDAC9	-2.55468	0.000382887	3.41693	-2.57459	0.000202975	3.69256	Both
STARD10	-2.58803	2.03847e-06	5.6907	-3.11106	2.67391e-07	6.57285	Both
RAB31	-2.58896	5.66271e-06	5.24698	-3.37891	5.5165e-07	6.25834	Both
CYBB	-2.60008	9.94937e-10	9.0022	-3.58834	6.47643e-11	10.1887	Both
PTPRG	-2.61008	0.00865331	2.06282	-3.16331	0.00136823	2.86384	Both
HCAR1	-2.6146	0.000159153	3.79818	-2.04862	0.000500431	3.30066	Both
KIF1A	-2.64403	0.00176198	2.754	-5.42864	7.32448e-08	7.13522	Both
GLDC	-2.64691	3.53984e-05	4.45102	-4.05972	7.23834e-07	6.14036	Both
TSPAN13	-2.65186	0.000346555	3.46023	-3.3476	1.92061e-05	4.71656	Both
ADCY1	-2.68411	5.52332e-07	6.2578	-3.39234	5.3797e-08	7.26924	Both
PAX5	-2.7724	2.33958e-08	7.63086	-4.44962	3.57037e-09	8.44729	Both
KYNU	-2.79335	7.65788e-05	4.11589	-3.10554	1.27347e-05	4.89501	Both
GAS7	-2.81731	3.45154e-06	5.46199	-2.50257	4.4344e-06	5.35317	Both
HBEGF	-2.8232	1.84868e-08	7.73314	-3.44393	2.49179e-09	8.60349	Both
COBLL1	-2.84556	2.23064e-07	6.65157	-4.33388	8.67986e-09	8.06149	Both
MAP1B	-2.87084	0.00185811	2.73093	-4.9349	1.54663e-06	5.81061	Both
CD40	-2.88793	1.46703e-05	4.83356	-2.26128	3.24935e-05	4.4882	Both
ELOVL7	-2.89548	3.83321e-07	6.41644	-2.80087	1.93478e-07	6.71337	Both
EGFL6	-2.92745	3.52452e-06	5.4529	-3.37638	6.90539e-07	6.16081	Both
JADE3	-2.93444	8.07905e-07	6.09264	-3.23752	1.8842e-07	6.72487	Both
ASS1	-2.93482	1.16643e-12	11.9331	-5.9695	2.69286e-12	11.5698	Both
BTK	-2.93899	4.65652e-08	7.33194	-3.74012	5.84864e-09	8.23294	Both
TMEM200A	-2.94727	4.11443e-10	9.38569	-2.99726	1.51724e-10	9.81894	Both
CALHM6	-2.98731	1.0582e-06	5.97543	-1.66028	5.99617e-05	4.22213	Both
HES1	-3.02319	3.97277e-05	4.40091	-3.08621	2.03966e-05	4.69044	Both
ANXA3	-3.02869	1.29833e-07	6.88661	-4.50145	1.78132e-08	7.74926	Both
TRPM2	-3.03882	7.01941e-09	8.1537	-2.92862	3.37684e-09	8.47149	Both
OSM	-3.0698	1.73115e-07	6.76167	-3.59303	5.46247e-08	7.26261	Both
EBF4	-3.13535	5.56711e-05	4.25437	-5.34537	9.12185e-09	8.03992	Both
SIK1B	-3.14286	0.000113478	3.94509	-1.09771	0.0334059	1.47618	Both
LRRK1	-3.16541	2.75392e-06	5.56005	-3.14936	1.20756e-06	5.91809	Both
CD19	-3.23311	4.69617e-09	8.32826	-3.34212	1.57122e-09	8.80376	Both
BANK1	-3.24786	8.04411e-09	8.09452	-5.12197	2.92193e-09	8.53433	Both
AICDA	-3.27051	5.85907e-09	8.23217	-6.26586	1.29707e-09	8.88704	Both
ENPP6	-3.28464	0.000316711	3.49934	-3.60193	7.62851e-05	4.11756	Both
MOB3B	-3.29071	5.89393e-06	5.22959	-2.69185	9.30004e-06	5.03152	Both
CLEC17A	-3.33361	9.73841e-05	4.01151	-5.31383	5.53903e-08	7.25657	Both
CDK14	-3.33558	2.81865e-07	6.54996	-4.00691	6.60628e-09	8.18004	Both
RGS16	-3.35207	1.9207e-08	7.71654	-6.81116	2.48103e-10	9.60537	Both
LINC01679	-3.43934	8.49991e-06	5.07059	-1.69557	0.0004095	3.38775	Both
B3GALNT1	-3.45842	2.81865e-07	6.54996	-3.95427	7.70738e-08	7.11309	Both
MEF2C	-3.72049	7.44548e-09	8.12811	-4.62404	2.05416e-09	8.68737	Both
SPRED2	-3.72921	1.67016e-10	9.77724	-3.468	7.151e-11	10.1456	Both
CD33	-3.76484	5.36977e-09	8.27004	-4.09528	1.59524e-09	8.79717	Both
ATP12A	-3.78127	0.000110221	3.95773	-4.87519	2.18115e-06	5.66132	Both
IL17F	-3.79588	0.019315	1.71411	-3.25956	0.0361719	1.44163	Both
PTK2	-3.91516	3.4526e-06	5.46185	-3.03156	8.84104e-06	5.0535	Both
LIF	-4.07307	9.32275e-10	9.03046	-4.7701	4.99625e-10	9.30136	Both
IGHA1	-4.35759	5.7441e-07	6.24078	-5.39752	2.7794e-08	7.55605	Both
MS4A1	-4.35768	2.22975e-17	16.6517	-5.94983	1.30996e-16	15.8827	Both
IGKC	-4.44537	1.48459e-13	12.8284	-5.50209	1.14876e-13	12.9398	Both
IGHG3	-4.67615	9.31065e-10	9.03102	-5.92442	1.8538e-10	9.73194	Both
CD22	-5.0393	2.70551e-09	8.56775	-5.26617	9.24033e-10	9.03431	Both
IGHG1	-5.18581	5.18739e-12	11.2851	-5.7855	3.54137e-12	11.4508	Both
GPR84	-8.23721	4.05776e-11	10.3917	-7.57188	1.14941e-10	9.93952	Both
LAMB3	2.47124	0.0157211	1.80352	1.93387	0.0558516	1.25296	Circular_only
IGSF3	2.35839	0.00961776	2.01693	0.259873	0.819705	0.0863426	Circular_only
OTUB2	2.28651	0.00070047	3.15461	1.30012	0.0506885	1.29509	Circular_only
SPA17	2.02167	9.61674e-05	4.01697	0.669839	0.197039	0.705447	Circular_only
CPVL	1.99296	0.0138372	1.85895	1.28016	0.113116	0.946476	Circular_only
LINC01949	1.94088	4.93102e-05	4.30706	0.952756	0.037205	1.4294	Circular_only
SLC35E4	1.86781	0.000305295	3.51528	0.973943	0.0526154	1.27889	Circular_only
KLHL13	1.85264	0.023498	1.62897	1.4363	0.0748132	1.12602	Circular_only
LINC00884	1.80877	3.09098e-07	6.5099	0.891416	0.00374454	2.4266	Circular_only
SPSB1	1.77323	2.04686e-10	9.68891	0.729847	0.000576779	3.23899	Circular_only
CCL22	1.73281	1.94971e-06	5.71003	0.552177	0.0937145	1.02819	Circular_only
MYOF	1.68213	0.00313812	2.50333	0.993536	0.0783764	1.10581	Circular_only
DAB1	1.62431	0.0130536	1.88427	0.755686	0.269053	0.570162	Circular_only
MYOM2	1.61076	8.27728e-07	6.08211	0.871991	0.00264165	2.57812	Circular_only
FASLG	1.60822	0.0136217	1.86577	1.17458	0.0669904	1.17399	Circular_only
HEATR9	1.60265	3.32088e-07	6.47875	0.5319	0.0523451	1.28112	Circular_only
KL	1.5575	0.0322402	1.4916	1.27974	0.0711356	1.14791	Circular_only
ZNF425	1.53143	0.021014	1.67749	1.25285	0.0518222	1.28548	Circular_only
GLIDR	1.46596	0.00210069	2.67764	0.568114	0.244956	0.610912	Circular_only
AL157935.1	1.45679	0.0179971	1.7448	1.12799	0.0615096	1.21106	Circular_only
CCDC15-DT	1.39381	0.037859	1.42183	1.24253	0.0555159	1.25558	Circular_only
AC012063.1	1.38546	0.00678102	2.1687	0.645857	0.218619	0.660312	Circular_only
CPB2-AS1	1.36473	0.00675661	2.17027	0.884204	0.0748701	1.12569	Circular_only
SNX33	1.3624	0.00208725	2.68043	0.911686	0.0338741	1.47013	Circular_only
AL096865.1	1.35252	0.00106001	2.97469	0.753814	0.0616492	1.21007	Circular_only
AC131009.3	1.34762	0.0261695	1.5822	1.05197	0.0762474	1.11777	Circular_only
THAP7-AS1	1.34675	0.00887131	2.05201	0.975001	0.0518357	1.28537	Circular_only
AC106795.2	1.33655	0.00247147	2.60704	0.172749	0.738588	0.131598	Circular_only
S100A4	1.33486	6.74335e-09	8.17112	0.85658	8.99929e-06	5.04579	Circular_only
PSD3	1.32928	0.0168843	1.77252	1.01057	0.0610083	1.21461	Circular_only
AQP3	1.3017	2.74636e-15	14.5612	0.932569	2.63003e-12	11.58	Circular_only
PLEKHG3	1.29546	7.75308e-06	5.11053	0.431662	0.106453	0.972841	Circular_only
LBHD1	1.27222	0.000112128	3.95029	0.866256	0.00513301	2.28963	Circular_only
ZBTB32	1.26297	1.37965e-05	4.86023	0.617327	0.0192167	1.71632	Circular_only
SIRPB1	1.2542	1.2548e-07	6.90143	0.847668	4.8839e-05	4.31123	Circular_only
PRICKLE4	1.25415	0.00474211	2.32403	0.987786	0.0214549	1.66847	Circular_only
MIR22HG	1.25278	0.00145615	2.83679	0.724312	0.059019	1.22901	Circular_only
HMMR	1.24724	1.16402e-08	7.93404	0.975395	5.78128e-07	6.23798	Circular_only
ATP6V1E2	1.24475	2.0122e-06	5.69633	0.97673	5.32356e-05	4.2738	Circular_only
TMEM169	1.23234	3.96406e-05	4.40186	0.950135	0.000729263	3.13712	Circular_only
AC090517.5	1.23186	0.0033605	2.4736	0.750049	0.0679561	1.16777	Circular_only
USP46	1.23059	1.65157e-07	6.7821	0.579815	0.00340058	2.46845	Circular_only
FKBP7	1.21508	0.00213326	2.67096	0.655033	0.0943318	1.02534	Circular_only
ELAC1	1.21504	1.65677e-05	4.78074	0.785841	0.00241158	2.6177	Circular_only
TAFA2	1.20212	4.1351e-05	4.38351	0.71203	0.00896491	2.04745	Circular_only
PFKFB2	1.19519	1.88209e-09	8.72536	0.591968	0.000174766	3.75754	Circular_only
IL1R1	1.194	0.0423301	1.37335	0.604141	0.319911	0.49497	Circular_only
C6orf163	1.19032	0.0080446	2.0945	0.885025	0.0422609	1.37406	Circular_only
OCLN	1.17961	0.0066073	2.17998	0.873988	0.0381425	1.41859	Circular_only
AC055822.1	1.1762	0.00579601	2.23687	0.742723	0.0757901	1.12039	Circular_only
OSBP2	1.17326	2.15743e-05	4.66606	0.797049	0.00177057	2.75189	Circular_only
CEP19	1.16928	1.75067e-06	5.7568	0.917031	4.83747e-05	4.31538	Circular_only
GRIP1	1.15939	0.00629724	2.20085	0.406585	0.359099	0.444785	Circular_only
LINC01801	1.15757	0.00896723	2.04734	0.400554	0.392953	0.40566	Circular_only
RTN4IP1	1.14736	1.1852e-06	5.92621	0.97933	9.61162e-06	5.0172	Circular_only
IL12A	1.13737	0.0384607	1.41498	-0.02016	0.977021	0.0100963	Circular_only
KDM4D	1.13268	0.0194539	1.71099	0.328654	0.532594	0.273603	Circular_only
TRAV38-1	1.12866	0.00295004	2.53017	0.171439	0.689552	0.161433	Circular_only
AL138756.1	1.12402	7.7338e-05	4.11161	0.489547	0.0678446	1.16848	Circular_only
CASP8	1.1224	2.27515e-16	15.643	0.862033	5.52927e-14	13.2573	Circular_only
GZMB	1.12239	2.39755e-05	4.62023	0.624318	0.00992171	2.00341	Circular_only
CCDC142	1.1191	9.95611e-05	4.00191	0.92515	0.000691469	3.16023	Circular_only
MRPS30-DT	1.11715	0.00718997	2.14327	0.797471	0.0478099	1.32048	Circular_only
CXCR3	1.11576	2.86297e-07	6.54318	0.925585	3.90458e-06	5.40843	Circular_only
AC107959.1	1.10952	0.000821401	3.08544	0.915389	0.00393099	2.4055	Circular_only
APTR	1.108	0.000475903	3.32248	0.3889	0.219452	0.658661	Circular_only
CD59	1.10619	4.40621e-11	10.3559	0.715233	1.2064e-07	6.91851	Circular_only
IL7R	1.10597	3.60082e-16	15.4436	0.912547	1.7668e-14	13.7528	Circular_only
GPR15	1.10322	3.39475e-07	6.46919	0.684489	0.000235989	3.62711	Circular_only
PINK1-AS	1.09916	0.00320587	2.49405	0.667829	0.0660569	1.18008	Circular_only
AL365330.1	1.09781	0.0180094	1.7445	0.870838	0.0522339	1.28205	Circular_only
MUC20	1.09248	0.0166447	1.77872	0.999558	0.0221041	1.65553	Circular_only
WDR81	1.08576	1.5695e-08	7.80424	0.950464	1.04332e-07	6.98158	Circular_only
TTLL11	1.08369	0.0213823	1.66995	0.040666	0.944046	0.0250067	Circular_only
MT-CO2	1.08265	1.44837e-16	15.8391	0.959616	1.04208e-15	14.9821	Circular_only
AK9	1.07902	8.19908e-06	5.08623	0.919888	5.36312e-05	4.27058	Circular_only
KRCC1	1.07564	1.13983e-10	9.94316	0.894849	2.52073e-09	8.59847	Circular_only
CERKL	1.07403	0.0022017	2.65724	0.895976	0.00790822	2.10192	Circular_only
RNASEL	1.06322	5.72308e-05	4.24237	0.987624	9.94911e-05	4.00222	Circular_only
GGACT	1.06111	0.000222235	3.65319	0.950475	0.000541228	3.26662	Circular_only
OR52N4	1.05893	0.000343577	3.46398	0.832233	0.00307643	2.51195	Circular_only
ANKRD55	1.0576	1.41902e-05	4.84801	0.876653	0.000127974	3.89288	Circular_only
HYAL3	1.05567	0.009983	2.00074	-0.00334311	0.994383	0.00244615	Circular_only
TRAV22	1.05399	0.00306139	2.51408	0.626396	0.0712656	1.14712	Circular_only
MX2	1.05361	4.07588e-08	7.38978	0.73469	1.05863e-05	4.97526	Circular_only
MT-ATP6	1.05055	1.14091e-10	9.94275	0.750986	4.21114e-08	7.3756	Circular_only
SUMF1	1.04763	0.000428322	3.36823	0.905635	0.00147039	2.83257	Circular_only
AKAP3	1.04648	0.0235303	1.62837	0.797198	0.0756311	1.1213	Circular_only
ABCC2	1.04642	0.00630262	2.20048	0.630526	0.0946352	1.02395	Circular_only
TRAV39	1.04436	0.0401905	1.39588	0.847313	0.0864491	1.06324	Circular_only
MT-ATP8	1.04401	2.16491e-05	4.66456	0.826063	0.000295488	3.52946	Circular_only
MDC1	1.04382	3.70699e-11	10.431	0.952522	1.205e-10	9.91901	Circular_only
TRAV9-2	1.0438	9.54356e-07	6.02029	0.766732	7.1452e-05	4.14599	Circular_only
SLAMF6	1.04243	4.46101e-11	10.3506	0.986933	6.9105e-11	10.1605	Circular_only
HECW2	1.03854	0.0268708	1.57072	0.930589	0.0393473	1.40508	Circular_only
UBASH3B	1.03753	2.84546e-10	9.54585	0.698429	2.90125e-07	6.53741	Circular_only
FXYD2	1.03698	0.0466673	1.33099	0.918321	0.0670614	1.17353	Circular_only
TOM1L1	1.03435	0.0288867	1.5393	0.750895	0.104891	0.979261	Circular_only
CYB561	1.032	0.000555467	3.25534	0.779489	0.00617462	2.20939	Circular_only
MIR3936HG	1.03074	0.0409369	1.38788	0.853468	0.0789187	1.10282	Circular_only
CORO7	1.02503	1.33566e-08	7.8743	0.910513	6.78517e-08	7.16844	Circular_only
KIF20A	1.02477	1.00267e-06	5.99884	0.942556	2.33029e-06	5.63259	Circular_only
IFIT1	1.02447	0.00479422	2.31928	-0.472202	0.266213	0.574771	Circular_only
ATP13A4	1.02401	0.00763699	2.11708	0.806052	0.0299519	1.52358	Circular_only
NOSIP	1.02388	1.24502e-10	9.90482	0.907444	7.39444e-10	9.13109	Circular_only
GRK4	1.02219	0.000486151	3.31323	0.879995	0.00170834	2.76743	Circular_only
LINC01963	1.01945	0.000478366	3.32024	0.464257	0.0999483	1.00022	Circular_only
P2RY8	1.01802	2.06328e-14	13.6854	0.751137	1.01485e-11	10.9936	Circular_only
ABTB2	1.01795	0.00688296	2.16223	0.794126	0.0290995	1.53611	Circular_only
C2orf74	1.01662	3.37594e-05	4.47161	0.908485	9.9773e-05	4.00099	Circular_only
RNF125	1.01499	1.21197e-07	6.91651	0.920962	3.72304e-07	6.4291	Circular_only
ANXA4	1.01336	4.36111e-09	8.3604	0.873452	4.02692e-08	7.39503	Circular_only
OR2A7	1.0125	0.00327793	2.4844	0.72884	0.0276103	1.55893	Circular_only
DOK6	1.0123	0.00022245	3.65277	0.959743	0.000275788	3.55942	Circular_only
PDE6G	1.00993	0.000102738	3.98827	0.996904	7.76856e-05	4.10966	Circular_only
KLRG1	1.0095	0.0188162	1.72547	0.946953	0.0205304	1.6876	Circular_only
TRBV7-3	1.00605	0.000140442	3.8525	0.780046	0.00173639	2.76035	Circular_only
NR4A3	1.00311	0.00937129	2.0282	0.166841	0.705512	0.151496	Circular_only
TUBB1	1.00284	0.00713066	2.14687	0.434343	0.250232	0.601657	Circular_only
MT-ND3	1.00232	2.74636e-15	14.5612	0.902485	1.7807e-14	13.7494	Circular_only
AL354696.2	1.00055	0.023498	1.62897	0.917986	0.0308823	1.51029	Circular_only
PIK3AP1	-1.00209	0.000200162	3.69862	-0.680274	0.0028791	2.54074	Circular_only
NOD2	-1.00499	0.000409418	3.38783	-0.744146	0.00284658	2.54568	Circular_only
TPM2	-1.00696	0.000347462	3.45909	-0.739851	0.00258337	2.58781	Circular_only
C17orf49	-1.01429	6.1891e-05	4.20837	-0.907097	0.000100294	3.99873	Circular_only
ZNF516	-1.01977	0.000224206	3.64935	-0.801763	0.00107202	2.9698	Circular_only
MVB12B	-1.02527	5.04103e-07	6.29748	-0.79507	6.21863e-06	5.20631	Circular_only
LRRC7	-1.0281	0.000246314	3.60851	-0.570486	0.0131643	1.8806	Circular_only
LONRF1	-1.03412	3.32088e-07	6.47875	-0.592943	0.000139209	3.85633	Circular_only
ZNF90	-1.03701	1.24788e-06	5.90383	-0.953915	1.61125e-06	5.79284	Circular_only
PAWR	-1.04773	3.51452e-09	8.45413	-0.958721	5.3038e-09	8.27541	Circular_only
SNX30	-1.04794	9.53985e-08	7.02046	-0.788689	2.20707e-06	5.65618	Circular_only
UNC119	-1.05028	1.5767e-08	7.80225	-0.860719	1.27653e-07	6.89397	Circular_only
CAMK1D	-1.05212	1.10554e-07	6.95643	-0.808801	1.76399e-06	5.7535	Circular_only
AC009121.2	-1.05255	0.0168531	1.77332	-0.651407	0.0911301	1.04034	Circular_only
BCL3	-1.05408	8.32356e-06	5.07969	-0.951594	1.29806e-05	4.88671	Circular_only
AC068481.1	-1.05881	0.000774834	3.11079	-0.548739	0.033366	1.4767	Circular_only
IFNGR2	-1.06139	0.00192134	2.7164	-0.359601	0.186842	0.728526	Circular_only
IL2RA	-1.06579	1.89261e-14	13.7229	-0.950659	1.14876e-13	12.9398	Circular_only
AC107081.4	-1.07621	0.00931799	2.03068	-0.899923	0.0171812	1.76495	Circular_only
TSPOAP1	-1.07716	2.50137e-06	5.60182	-0.851257	2.22271e-05	4.65312	Circular_only
LSR	-1.08324	0.00210382	2.67699	-0.522803	0.0683719	1.16512	Circular_only
CYFIP1	-1.08343	3.10026e-05	4.5086	-0.842345	0.000211716	3.67425	Circular_only
AP005136.3	-1.09729	0.0286077	1.54352	-0.587983	0.183557	0.73623	Circular_only
MPZL2	-1.09809	0.00714047	2.14627	-0.661917	0.0584256	1.2334	Circular_only
MCF2L	-1.11175	0.0136494	1.86489	-0.694669	0.078244	1.10655	Circular_only
MAPK11	-1.11336	0.00118816	2.92512	-0.766812	0.00923357	2.03463	Circular_only
UST	-1.11855	0.00303072	2.51845	-0.773713	0.0185171	1.73243	Circular_only
AL096701.3	-1.12967	0.0254497	1.59432	-0.737464	0.10046	0.998008	Circular_only
FAH	-1.13258	1.9207e-08	7.71654	-0.466662	0.000605019	3.21823	Circular_only
BACE2	-1.13581	0.0280611	1.5519	-0.259329	0.564862	0.248058	Circular_only
AC127502.2	-1.14281	4.54058e-10	9.34289	-0.697393	5.35158e-07	6.27152	Circular_only
ODF3B	-1.14356	5.81617e-07	6.23536	-0.989706	1.5568e-06	5.80777	Circular_only
LCMT1-AS2	-1.14412	0.0214182	1.66922	-0.8616	0.0543936	1.26445	Circular_only
FOXD2	-1.14492	0.00257793	2.58873	-0.39087	0.210073	0.67763	Circular_only
EXPH5	-1.14897	2.27395e-06	5.64322	-0.431257	0.0117485	1.93002	Circular_only
MACC1	-1.15693	0.0302149	1.51978	-0.674731	0.145417	0.837386	Circular_only
GDPD5	-1.17058	1.42811e-06	5.84524	-0.92082	1.05551e-05	4.97654	Circular_only
ZG16B	-1.17223	0.000465065	3.33249	-0.569566	0.0334764	1.47526	Circular_only
TPPP	-1.17516	0.00399208	2.3988	-0.650231	0.0596801	1.22417	Circular_only
SRPK3	-1.18058	0.00804006	2.09474	-0.607442	0.104135	0.982402	Circular_only
NMNAT3	-1.18245	0.0225017	1.64779	-0.486425	0.274796	0.56099	Circular_only
MIR222HG	-1.18604	0.016825	1.77405	-0.826776	0.0579828	1.2367	Circular_only
LOXL1-AS1	-1.18606	0.00992715	2.00318	0.179702	0.616976	0.209732	Circular_only
AP005899.1	-1.19183	0.00159206	2.79804	-0.673061	0.0297583	1.52639	Circular_only
AP001033.2	-1.19576	0.00232259	2.63403	0.139523	0.648873	0.18784	Circular_only
TLR2	-1.20472	6.1751e-05	4.20936	-0.814058	0.00126096	2.8993	Circular_only
GPSM1	-1.20814	0.0488112	1.31148	-1.03366	0.0674797	1.17083	Circular_only
LRRC75A	-1.20866	0.0023618	2.62676	-0.934385	0.00817828	2.08734	Circular_only
HAPLN3	-1.21349	6.28892e-12	11.2014	-0.927479	3.42554e-10	9.46527	Circular_only
GNA15	-1.21702	0.000331536	3.47947	-0.517157	0.0503516	1.29799	Circular_only
KBTBD11	-1.21795	0.0195939	1.70788	0.196527	0.643763	0.191274	Circular_only
ZNF442	-1.22474	0.0257682	1.58892	-0.527442	0.26562	0.575739	Circular_only
TNFRSF13C	-1.23332	1.72889e-07	6.76223	-0.620912	0.000264116	3.57821	Circular_only
DDAH2	-1.23472	7.52839e-07	6.1233	-0.448719	0.00818702	2.08687	Circular_only
PSTPIP2	-1.25008	3.12662e-08	7.50492	-0.96133	4.29962e-07	6.36657	Circular_only
NRN1	-1.26181	0.00167974	2.77476	-0.0493002	0.882858	0.0541092	Circular_only
PER2	-1.27321	2.38178e-07	6.6231	-0.763953	4.86016e-05	4.31335	Circular_only
ZNF784	-1.27458	0.0025999	2.58504	-0.634723	0.0702754	1.1532	Circular_only
FCRL3	-1.29512	8.04062e-05	4.09471	-0.746946	0.00419691	2.37707	Circular_only
PNMA2	-1.31382	0.0031707	2.49885	-0.48038	0.16619	0.779394	Circular_only
SPINT1	-1.31403	0.0264248	1.57799	-0.688049	0.174657	0.757815	Circular_only
P2RY1	-1.32816	0.000779643	3.1081	-0.571742	0.066538	1.17693	Circular_only
C6orf141	-1.35514	0.038778	1.41141	-0.647346	0.245405	0.610116	Circular_only
SLC16A9	-1.35973	0.017692	1.75222	-0.796843	0.107572	0.968301	Circular_only
NAT8L	-1.36416	0.0136138	1.86602	-0.270157	0.563064	0.249442	Circular_only
LARGE1	-1.36979	0.0176375	1.75356	-0.960452	0.058453	1.23319	Circular_only
ZNRF3	-1.4016	0.0250233	1.60165	-0.940039	0.0881035	1.05501	Circular_only
AC025048.2	-1.42714	0.00145814	2.8362	-0.675748	0.0605672	1.21776	Circular_only
EGR1	-1.42717	0.0347726	1.45876	-1.08757	0.066861	1.17483	Circular_only
C20orf204	-1.44365	3.97061e-07	6.40114	-0.994401	1.21723e-05	4.91463	Circular_only
BAIAP2L1	-1.48245	0.00360171	2.44349	-0.879123	0.0388229	1.41091	Circular_only
MICALL2	-1.48948	0.0267565	1.57257	-0.420927	0.457518	0.339591	Circular_only
RNF165	-1.49077	0.00299524	2.52357	-0.773424	0.0608843	1.21549	Circular_only
SLC25A29	-1.5218	4.64157e-07	6.33334	-0.890862	7.48361e-05	4.12589	Circular_only
RAB27B	-1.55379	0.00731412	2.13584	-0.81195	0.0882171	1.05445	Circular_only
N4BP3	-1.55556	5.1251e-05	4.2903	0.16138	0.512093	0.290651	Circular_only
AC099343.2	-1.57594	0.0260031	1.58498	-0.35982	0.543285	0.264972	Circular_only
GPRASP1	-1.58715	1.53184e-08	7.81479	-0.575256	0.000741731	3.12975	Circular_only
MMRN1	-1.6205	0.0216927	1.66369	-0.977268	0.100969	0.995813	Circular_only
DIPK1B	-1.64875	0.0125805	1.9003	0.00693871	0.990798	0.00401507	Circular_only
BCAR3	-1.65556	0.000974079	3.01141	-0.981848	0.0170173	1.76911	Circular_only
CMBL	-1.6645	0.0125805	1.9003	-0.360082	0.53886	0.268524	Circular_only
P2RX1	-2.15738	0.00488256	2.31135	-0.863526	0.160228	0.795263	Circular_only
COL15A1	-3.0623	0.00735671	2.13332	-1.19629	0.277423	0.556858	Circular_only
NCS1	-3.09445	0.000476167	3.32224	-1.06222	0.193728	0.712809	Circular_only
DUSP19	1.60161	0.0619494	1.20796	2.04165	0.0105636	1.97619	Linear_only
AL354707.1	1.52388	0.0511017	1.29157	3.06907	3.74313e-05	4.42676	Linear_only
IGFBP2	1.45048	0.113177	0.946243	4.85954	1.76534e-07	6.75317	Linear_only
HPCAL4	1.41032	0.113291	0.945803	3.41064	3.65876e-05	4.43667	Linear_only
RIMKLA	1.35722	0.165954	0.780012	4.07159	3.16973e-06	5.49898	Linear_only
FAM153CP	1.19494	0.109347	0.961194	4.18143	6.6038e-08	7.18021	Linear_only
CLU	1.18992	0.291472	0.535403	2.18905	0.0212308	1.67303	Linear_only
PDCD1	1.17857	0.125142	0.902598	1.47154	0.0365416	1.43721	Linear_only
BDNF-AS	1.00557	0.149041	0.826695	1.76002	0.0049642	2.30415	Linear_only
NFIA	0.99775	0.0243118	1.61418	1.34655	0.00142408	2.84646	Linear_only
TRIM9	0.997163	0.0738509	1.13164	1.71024	0.00101307	2.99436	Linear_only
ID3	0.997048	0.00103618	2.98456	1.00331	0.000655337	3.18354	Linear_only
TRAF1	0.995328	4.64353e-12	11.3332	1.25303	1.75506e-14	13.7557	Linear_only
MST1	0.995247	0.00568865	2.24499	1.27941	0.000255993	3.59177	Linear_only
AC022210.2	0.993664	1.53129e-05	4.81494	1.30504	6.62103e-08	7.17907	Linear_only
SGSH	0.992759	7.0623e-07	6.15105	1.16448	1.80224e-08	7.74419	Linear_only
MIAT	0.99225	1.10312e-10	9.95738	1.22699	6.29048e-13	12.2013	Linear_only
LINC01934	0.991912	6.03951e-07	6.219	1.15839	1.62596e-08	7.78889	Linear_only
AGPAT4	0.98956	3.20206e-06	5.49457	1.05227	5.8759e-07	6.23093	Linear_only
EVC	0.988895	0.116208	0.934762	1.30293	0.0240427	1.61902	Linear_only
SLC12A6	0.98875	1.89824e-08	7.72165	1.02243	5.60278e-09	8.2516	Linear_only
AC027601.2	0.984289	0.0403238	1.39444	1.04682	0.0217986	1.66157	Linear_only
ERCC6	0.983356	0.000119862	3.92132	1.2023	3.88894e-06	5.41017	Linear_only
TRIM66	0.982174	1.33286e-10	9.87522	1.14582	2.4857e-12	11.6046	Linear_only
AK1	0.980919	1.99117e-06	5.70089	1.2984	4.77299e-09	8.32121	Linear_only
AL450998.2	0.978943	0.0179984	1.74477	1.00202	0.0109492	1.96062	Linear_only
BAZ2B	0.978917	1.78036e-06	5.74949	1.21231	1.75281e-08	7.75627	Linear_only
TRBJ1-6	0.976147	0.000914788	3.03868	1.24402	2.3572e-05	4.6276	Linear_only
CRADD	0.97402	0.00844515	2.07339	1.1185	0.00162385	2.78945	Linear_only
ANKRD37	0.972768	0.123613	0.907936	1.67003	0.00365712	2.43686	Linear_only
RBM43	0.968783	5.6663e-05	4.2467	1.58747	4.43047e-09	8.35355	Linear_only
AC020656.2	0.967411	0.0283317	1.54773	1.78164	3.79512e-05	4.42077	Linear_only
LUCAT1	0.96427	0.182642	0.738399	2.28694	0.000407907	3.38944	Linear_only
AC116351.1	0.963791	0.00233896	2.63098	1.06645	0.000541711	3.26623	Linear_only
AP005131.6	0.96122	0.0201797	1.69509	1.2853	0.00121895	2.91402	Linear_only
FBXL16	0.959111	0.00233896	2.63098	1.37871	1.39173e-05	4.85644	Linear_only
LIME1	0.958548	7.52298e-07	6.12361	1.15197	1.29981e-08	7.88612	Linear_only
RYR1	0.956577	0.0196163	1.70738	2.04474	1.1878e-06	5.92526	Linear_only
GLB1L	0.955966	0.0238419	1.62266	1.01647	0.0111746	1.95177	Linear_only
LDLRAP1	0.955875	4.23214e-10	9.37344	1.05341	2.79613e-11	10.5534	Linear_only
AC025171.2	0.95338	8.7166e-05	4.05965	1.0595	1.102e-05	4.95782	Linear_only
ZFP36L2	0.949757	1.80587e-11	10.7433	1.19412	7.34318e-14	13.1341	Linear_only
CPT2	0.948846	0.00052174	3.28255	1.17287	1.77995e-05	4.74959	Linear_only
MYOM1	0.946218	0.0156138	1.80649	1.56731	4.72171e-05	4.3259	Linear_only
AC093752.3	0.941185	0.0396547	1.40171	1.06656	0.0138892	1.85732	Linear_only
SIRPG-AS1	0.940522	9.38266e-05	4.02767	1.20732	1.10144e-06	5.95804	Linear_only
AC007384.1	0.939805	0.0047299	2.32515	1.2888	8.59524e-05	4.06574	Linear_only
LINC00278	0.934434	0.0550347	1.25936	1.42016	0.00188075	2.72567	Linear_only
AP000787.1	0.933416	6.99914e-05	4.15496	1.20394	6.47625e-07	6.18868	Linear_only
TMCC1-AS1	0.932191	0.0230381	1.63755	1.41793	0.000324975	3.48815	Linear_only
CD109	0.929504	1.18726e-05	4.92545	1.22727	5.94406e-08	7.22592	Linear_only
KLRB1	0.927034	0.000320666	3.49395	1.33681	6.93159e-07	6.15917	Linear_only
GBE1	0.926525	0.00938552	2.02754	2.04683	1.56919e-07	6.80432	Linear_only
AP001372.2	0.926235	0.145306	0.837717	1.38451	0.0162336	1.78959	Linear_only
AC010210.1	0.924183	0.166197	0.779376	1.5346	0.00976285	2.01042	Linear_only
MCPH1-AS1	0.921861	0.00564026	2.2487	1.008	0.00173466	2.76079	Linear_only
GIHCG	0.921213	1.62576e-05	4.78894	1.04982	1.00787e-06	5.9966	Linear_only
TSC22D3	0.920887	4.95725e-09	8.30476	1.23463	6.06797e-12	11.217	Linear_only
ZC3HAV1L	0.920773	0.000264303	3.5779	1.59525	1.56328e-08	7.80596	Linear_only
ARHGAP18	0.920157	2.74622e-08	7.56126	1.27145	1.68072e-11	10.7745	Linear_only
ZNF80	0.919823	0.0623925	1.20487	1.23727	0.00733132	2.13482	Linear_only
NMUR1	0.919736	0.125746	0.900505	2.17975	8.67431e-05	4.06176	Linear_only
THAP8	0.919648	0.0474519	1.32375	1.43331	0.0010476	2.9798	Linear_only
ITM2A	0.918899	1.68398e-09	8.77366	1.23702	1.79703e-12	11.7454	Linear_only
SERINC5	0.918605	4.8258e-09	8.31643	1.02995	2.58398e-10	9.58771	Linear_only
AL137003.1	0.907338	0.0266789	1.57383	1.05552	0.00679178	2.16802	Linear_only
DNAH11	0.906891	0.193975	0.712254	3.39954	4.64599e-07	6.33292	Linear_only
WASF1	0.906743	0.0549934	1.25969	1.57219	0.000425447	3.37115	Linear_only
PFKFB3	0.905478	1.9276e-07	6.71498	1.53405	2.1474e-12	11.6681	Linear_only
CD27	0.904437	3.62624e-08	7.44054	1.32481	6.23993e-12	11.2048	Linear_only
LINC01569	0.896834	0.0325739	1.48713	1.2855	0.00128548	2.89093	Linear_only
CLIP3	0.894237	0.0456918	1.34016	1.15581	0.00603464	2.21935	Linear_only
RASGRP4	0.893909	0.00798953	2.09748	1.56219	5.2666e-06	5.27847	Linear_only
EHHADH	0.893821	0.0427337	1.36923	1.38267	0.000907169	3.04231	Linear_only
FGGY	0.893125	0.0124344	1.90538	1.07972	0.00170285	2.76882	Linear_only
DLGAP1-AS1	0.892311	0.00381179	2.41887	1.06518	0.000391985	3.40673	Linear_only
TIAF1	0.888137	0.0735466	1.13344	1.49291	0.00119637	2.92214	Linear_only
LINC00632	0.886195	0.266733	0.573923	-1.76239	0.0308548	1.51068	Linear_only
DLGAP1-AS2	0.885647	0.0094821	2.0231	1.09622	0.000882534	3.05427	Linear_only
TRBV30	0.885166	0.0299254	1.52396	1.16032	0.0027024	2.56825	Linear_only
SLC2A11	0.884513	0.000972987	3.01189	1.16717	1.53494e-05	4.81391	Linear_only
PLCL1	0.882635	8.91835e-06	5.04972	1.09881	9.39573e-08	7.02707	Linear_only
POLR2J2	0.881698	0.153377	0.814239	1.15315	0.0417489	1.37936	Linear_only
PAFAH2	0.879941	0.000103265	3.98605	1.03652	5.27136e-06	5.27808	Linear_only
ENTPD3-AS1	0.878361	0.14737	0.831592	1.48476	0.00679448	2.16784	Linear_only
PNPLA7	0.878253	0.000237141	3.62499	1.3736	9.6236e-08	7.01666	Linear_only
MHENCR	0.874776	0.00119803	2.92153	1.06669	6.80867e-05	4.16694	Linear_only
AL158071.4	0.874479	0.176988	0.752057	2.00354	0.000544712	3.26383	Linear_only
SORL1	0.873486	2.15886e-10	9.66578	1.20774	1.19298e-13	12.9234	Linear_only
KLF10	0.871135	8.57846e-05	4.06659	1.17117	4.82382e-07	6.31661	Linear_only
AC023908.3	0.870311	0.0169819	1.77001	1.07984	0.00198844	2.70149	Linear_only
SCAT1	0.86996	0.0305612	1.51483	1.25065	0.00113043	2.94676	Linear_only
LSP1	0.867516	1.99026e-07	6.70109	1.20906	1.80197e-10	9.74425	Linear_only
PIGP	0.866025	0.000130193	3.88541	1.01466	7.38399e-06	5.13171	Linear_only
WDR88	0.86122	0.0226827	1.6443	1.2846	0.000417958	3.37887	Linear_only
C12orf60	0.85828	0.00906745	2.04251	1.02257	0.00126847	2.89672	Linear_only
VWA5A	0.856421	3.84877e-05	4.41468	1.13219	1.95942e-07	6.70787	Linear_only
CDC14B	0.856324	0.193991	0.712219	1.25857	0.033512	1.4748	Linear_only
AC020659.1	0.8563	0.00183924	2.73536	1.28673	4.89817e-06	5.30997	Linear_only
RTCA-AS1	0.856211	2.74962e-05	4.56073	1.15556	8.43532e-08	7.0739	Linear_only
LRP1	0.852033	0.106545	0.972468	1.20672	0.0130218	1.88533	Linear_only
TMEM67	0.850221	0.00111813	2.95151	1.0306	6.62785e-05	4.17863	Linear_only
AMOT	0.84828	0.0284602	1.54576	1.06314	0.0038416	2.41549	Linear_only
CELF6	0.845116	0.0896306	1.04754	1.22671	0.00784856	2.10521	Linear_only
GSAP	0.843695	0.000128921	3.88968	1.13842	6.54072e-07	6.18437	Linear_only
FCGRT	0.841073	0.000127542	3.89435	1.04365	2.77577e-06	5.55662	Linear_only
LINC00910	0.840642	0.00181352	2.74148	1.20749	1.00522e-05	4.99774	Linear_only
U91328.1	0.837055	0.0027323	2.56347	1.03203	0.000173879	3.75975	Linear_only
CAPS2	0.834861	0.00497322	2.30336	1.05171	0.000283529	3.5474	Linear_only
CDNF	0.833923	0.222337	0.652988	1.59424	0.00798614	2.09766	Linear_only
AC021683.5	0.830194	0.0392914	1.4057	1.0436	0.00597395	2.22374	Linear_only
C1QTNF6	0.827175	3.29086e-06	5.48269	1.36675	8.71043e-11	10.06	Linear_only
AC008115.2	0.81747	0.0714509	1.14599	1.01743	0.0166028	1.77982	Linear_only
SPATA1	0.815358	0.0245343	1.61023	1.11819	0.00128937	2.88962	Linear_only
DICER1-AS1	0.814119	0.00165401	2.78146	1.44045	2.14221e-07	6.66914	Linear_only
AC009779.2	0.813084	0.109696	0.959808	1.13579	0.015226	1.81741	Linear_only
ZNF846	0.812124	0.000148255	3.82899	1.20128	1.48174e-07	6.82923	Linear_only
BBS2	0.810489	5.97912e-05	4.22336	1.07883	3.28515e-07	6.48344	Linear_only
ANK1	0.808707	0.00147478	2.83127	1.40097	2.72264e-07	6.56501	Linear_only
LIMD1-AS1	0.805889	0.0589827	1.22928	1.19732	0.00290061	2.53751	Linear_only
ZKSCAN3	0.802456	0.00677262	2.16924	1.14022	0.000100615	3.99734	Linear_only
CUBN	0.80041	7.24992e-05	4.13967	1.10932	1.88134e-07	6.72553	Linear_only
RALY-AS1	0.800063	0.0141125	1.8504	1.392	1.86397e-05	4.72956	Linear_only
ZNF396	0.798607	0.0849459	1.07086	1.11066	0.00988491	2.00503	Linear_only
EIF3J-DT	0.798121	6.01359e-05	4.22087	1.18924	3.73596e-08	7.4276	Linear_only
AL604028.1	0.797928	0.133587	0.874235	1.25781	0.00948057	2.02317	Linear_only
APOBR	0.79785	8.89248e-08	7.05098	1.10008	6.57514e-11	10.1821	Linear_only
AC022706.1	0.794721	0.00512294	2.29048	1.19692	2.6609e-05	4.57497	Linear_only
SLC6A16	0.791362	0.0176164	1.75408	1.04275	0.00113293	2.9458	Linear_only
AC244502.1	0.790815	0.0579142	1.23721	1.09838	0.00497859	2.30289	Linear_only
S100A10	0.787433	1.24787e-06	5.90383	1.13485	7.6514e-10	9.11626	Linear_only
ZNF774	0.785663	0.143941	0.841816	1.2755	0.00892366	2.04946	Linear_only
TET1	0.784174	0.00129541	2.88759	1.38803	1.51264e-07	6.82026	Linear_only
LMTK3	0.777076	0.0291218	1.53578	1.20326	0.000448308	3.34842	Linear_only
TPT1-AS1	0.775677	1.97718e-09	8.70395	1.04874	1.82114e-12	11.7397	Linear_only
AOPEP	0.771218	0.0392195	1.4065	1.01014	0.00420503	2.37623	Linear_only
SAMD13	0.768579	0.123999	0.906582	1.25176	0.00630731	2.20016	Linear_only
SPON1	0.76808	0.0145406	1.83742	1.75273	1.84468e-07	6.73408	Linear_only
FZD3	0.755602	0.000496694	3.30391	1.18421	3.13881e-07	6.50323	Linear_only
USP6	0.75451	0.0837267	1.07714	1.34313	0.00102469	2.98941	Linear_only
FHL2	0.75319	0.0899554	1.04597	1.02393	0.0131796	1.8801	Linear_only
STMN3	0.752598	0.000977094	3.01006	1.38101	4.94877e-08	7.3055	Linear_only
TBKBP1	0.741149	0.0272225	1.56507	1.13074	0.000488925	3.31076	Linear_only
AC015819.1	0.740186	0.071831	1.14369	1.44862	0.000214449	3.66868	Linear_only
AC104596.1	0.739814	0.0572899	1.24192	1.50654	5.81627e-05	4.23536	Linear_only
AC008555.4	0.736391	0.00656276	2.18291	1.17671	1.7199e-05	4.7645	Linear_only
SPON2	0.736211	0.00259459	2.58593	1.0497	2.2339e-05	4.65094	Linear_only
CSTB	0.735956	0.000486572	3.31285	1.0697	1.2702e-06	5.89613	Linear_only
KCTD19	0.734962	0.0264606	1.5774	1.02898	0.00115229	2.93844	Linear_only
CYB5D2	0.731296	0.00409681	2.38755	1.09203	2.15204e-05	4.66715	Linear_only
PLCG1-AS1	0.730351	8.19486e-05	4.08646	1.01628	2.22917e-07	6.65186	Linear_only
AL354696.1	0.730312	0.296378	0.528154	1.37727	0.0229854	1.63855	Linear_only
LMLN	0.726612	0.00184371	2.73431	1.03133	1.34449e-05	4.87144	Linear_only
AC107884.1	0.723901	0.00320587	2.49405	1.25092	1.30512e-06	5.88435	Linear_only
NMT2	0.720484	2.11393e-08	7.67491	1.00946	1.28416e-11	10.8914	Linear_only
LINC02352	0.718027	0.0574213	1.24093	1.04767	0.00310336	2.50817	Linear_only
PLA2G6	0.715246	5.8967e-06	5.22939	1.13567	4.81765e-10	9.31716	Linear_only
A1BG-AS1	0.701808	0.227392	0.643225	1.06931	0.0406578	1.39086	Linear_only
AL355388.2	0.699944	0.0271479	1.56626	1.09383	0.000358895	3.44503	Linear_only
ALDOC	0.69804	0.0131701	1.88041	2.40724	5.61844e-11	10.2504	Linear_only
ZNF185	0.697366	0.189373	0.722682	1.25717	0.00802634	2.09548	Linear_only
GIPR	0.696427	7.66369e-05	4.11556	1.061	3.71249e-08	7.43033	Linear_only
TCTA	0.695455	0.000581031	3.2358	1.05727	7.11657e-07	6.14773	Linear_only
TEF	0.690557	0.0347967	1.45846	1.1672	0.000223287	3.65114	Linear_only
ZNF19	0.689076	0.0673272	1.17181	1.09735	0.00190833	2.71935	Linear_only
C2CD2	0.688213	0.000151344	3.82004	1.1928	7.78655e-09	8.10865	Linear_only
BTBD8	0.683043	0.0144735	1.83943	1.02779	0.000168959	3.77222	Linear_only
HHLA3	0.679499	0.0860351	1.06532	1.03777	0.00491675	2.30832	Linear_only
METTL14-DT	0.679375	0.0568265	1.24545	1.00196	0.00295017	2.53015	Linear_only
SLC16A10	0.675898	0.00219052	2.65945	1.02007	6.71185e-06	5.17316	Linear_only
OXSM	0.662617	0.000255025	3.59342	1.09571	4.2422e-08	7.37241	Linear_only
AC092145.1	0.645952	0.310293	0.508228	1.09757	0.0498239	1.30256	Linear_only
MEAK7	0.645415	1.9557e-07	6.7087	1.44259	5.26189e-15	14.2789	Linear_only
ZNF320	0.643121	0.0816476	1.08806	1.2098	0.000500115	3.30093	Linear_only
AC093010.2	0.639889	0.108044	0.966399	1.3645	0.00025306	3.59678	Linear_only
YPEL2	0.639529	3.51176e-06	5.45448	1.002	3.98148e-10	9.39996	Linear_only
AMDHD1	0.634598	0.248015	0.605523	1.09952	0.0239387	1.6209	Linear_only
FAM210B	0.62862	0.00666766	2.17603	1.03604	1.12986e-05	4.94698	Linear_only
LINC02175	0.628045	0.0107239	1.96965	1.22821	1.81158e-06	5.74194	Linear_only
TCTN1	0.6234	0.0175011	1.75693	1.20961	6.24663e-06	5.20435	Linear_only
HMGCL	0.62086	0.00143525	2.84307	1.09402	2.48349e-07	6.60494	Linear_only
HCN2	0.620019	0.29329	0.532703	1.22622	0.0173024	1.76189	Linear_only
ZDBF2	0.618632	0.00381179	2.41887	1.63067	1.0801e-09	8.96654	Linear_only
AC068473.5	0.616836	0.130489	0.884427	1.10137	0.00321278	2.49312	Linear_only
PSD	0.616324	0.230556	0.637224	1.39251	0.00231327	2.63577	Linear_only
C3orf67	0.60359	0.276495	0.558313	1.25156	0.0100654	1.99717	Linear_only
LINC01146	0.599515	0.101627	0.99299	1.21908	0.000391312	3.40748	Linear_only
ANKAR	0.594558	0.0733768	1.13444	1.07692	0.000607047	3.21678	Linear_only
GALNS	0.588452	0.000162063	3.79032	1.09409	2.1589e-09	8.66577	Linear_only
TMEM99	0.588023	0.219904	0.657768	1.18109	0.00565912	2.24725	Linear_only
LMO7	0.574859	0.00122434	2.9121	1.42258	3.72855e-10	9.42846	Linear_only
PLAGL1	0.571181	0.00213724	2.67015	1.05677	2.2604e-07	6.64581	Linear_only
OLFM2	0.570195	0.198366	0.702533	1.45858	0.000275005	3.56066	Linear_only
RNASET2	0.569478	2.92319e-05	4.53414	1.10652	1.20378e-10	9.91945	Linear_only
ZSCAN30	0.567162	9.60835e-06	5.01735	1.02932	9.32545e-11	10.0303	Linear_only
ZC3H6	0.563742	0.000299787	3.52319	1.06217	7.11556e-09	8.14779	Linear_only
CAVIN1	0.55141	0.536647	0.270312	1.43699	0.0464084	1.3334	Linear_only
AC097534.2	0.550518	0.0249704	1.60258	2.01701	7.23461e-11	10.1406	Linear_only
ADAMTS13	0.53848	0.152051	0.818011	1.14723	0.000869721	3.06062	Linear_only
RNF122	0.535981	0.064217	1.19235	1.01272	0.000271274	3.56659	Linear_only
MMP24OS	0.535814	0.00546277	2.26259	1.08698	2.35494e-07	6.62802	Linear_only
KDM7A	0.529701	0.000138435	3.85875	1.12043	2.58398e-10	9.58771	Linear_only
PGK1	0.528127	5.16915e-05	4.28658	2.0634	8.54503e-17	16.0683	Linear_only
PLXDC1	0.526643	0.0811771	1.09057	1.12044	0.000117284	3.93076	Linear_only
SLC16A3	0.516096	0.0812688	1.09008	1.76276	5.114e-08	7.29124	Linear_only
TTC30A	0.514186	0.228151	0.641777	1.00479	0.00835703	2.07795	Linear_only
CLDN20	0.498007	0.315684	0.500747	1.06587	0.014121	1.85014	Linear_only
MPI	0.496088	4.76437e-05	4.32199	1.19994	1.626e-12	11.7889	Linear_only
GMPR	0.488492	0.508177	0.293985	-2.24477	0.00523642	2.28097	Linear_only
AC005520.2	0.482678	0.402743	0.394972	1.39572	0.00415221	2.38172	Linear_only
AC083843.3	0.478992	0.0141893	1.84804	1.13537	1.37892e-07	6.86046	Linear_only
BMT2	0.470885	0.0011462	2.94074	1.00529	4.50653e-09	8.34616	Linear_only
SNAI3-AS1	0.461971	0.340892	0.467383	1.05933	0.0117328	1.9306	Linear_only
ZSCAN25	0.458845	0.000576814	3.23896	1.03492	4.7246e-10	9.32564	Linear_only
JAM3	0.454489	0.242941	0.614499	2.15719	4.7874e-08	7.3199	Linear_only
AL158071.3	0.450983	0.188755	0.724102	1.56367	2.53572e-06	5.5959	Linear_only
GZMM	0.444272	0.198094	0.703128	1.19433	0.000167186	3.7768	Linear_only
WDR60	0.434813	0.00623986	2.20483	1.03501	2.25735e-08	7.6464	Linear_only
AC006449.6	0.432275	0.352947	0.45229	1.05976	0.00844265	2.07352	Linear_only
AC025031.4	0.430114	0.3083	0.511027	1.20539	0.00113389	2.94543	Linear_only
LINC00899	0.428897	0.453673	0.343257	1.19725	0.012021	1.92006	Linear_only
FAM161B	0.427773	0.416392	0.380498	1.00806	0.0245876	1.60928	Linear_only
P4HA1	0.412074	0.0156046	1.80675	2.19578	7.47284e-15	14.1265	Linear_only
AP3S1	0.411196	0.00369011	2.43296	1.21138	1.24828e-10	9.90369	Linear_only
AL731563.3	0.39626	0.419153	0.377628	1.2227	0.00308576	2.51064	Linear_only
KDM3A	0.393151	0.000153599	3.81361	1.06541	2.1474e-12	11.6681	Linear_only
CACNA1F	0.392011	0.261375	0.582737	1.35989	2.59094e-05	4.58654	Linear_only
ARRDC3	0.390576	0.0728568	1.13753	1.80177	6.93185e-11	10.1592	Linear_only
AL109615.2	0.388577	0.555366	0.255421	3.47307	1.28193e-08	7.89214	Linear_only
AC008555.2	0.384793	0.104196	0.98215	1.0489	8.89524e-06	5.05084	Linear_only
KLHL3	0.380517	0.00795577	2.09932	1.05165	2.0409e-09	8.69018	Linear_only
PAM	0.366864	0.173891	0.759722	1.29963	1.88474e-06	5.72475	Linear_only
AL024498.1	0.362458	0.546761	0.262203	1.10782	0.024011	1.61959	Linear_only
AC136475.2	0.360504	0.448539	0.348199	1.20966	0.00246072	2.60894	Linear_only
ANKZF1	0.357969	0.000982738	3.00756	1.13686	2.21577e-12	11.6545	Linear_only
KCTD11	0.353698	0.429692	0.366843	1.08239	0.00450381	2.34642	Linear_only
TPI1	0.335627	0.0193735	1.71279	1.44409	9.5053e-12	11.022	Linear_only
GPI	0.334424	0.0105944	1.97492	2.24411	6.57342e-17	16.1822	Linear_only
PFKFB4	0.327448	0.491146	0.308789	3.29107	1.13808e-10	9.94383	Linear_only
FAM162A	0.312493	0.198723	0.701751	1.80952	4.18712e-10	9.37808	Linear_only
HILPDA	0.312291	0.350911	0.454803	2.90454	2.63003e-12	11.58	Linear_only
ZNF160	0.308566	0.0113496	1.94502	1.04651	1.56382e-10	9.80581	Linear_only
KDM6B	0.292399	0.0549934	1.25969	1.05443	5.72147e-09	8.24249	Linear_only
LAYN	0.287137	0.308007	0.51144	1.05298	6.01021e-05	4.22111	Linear_only
LDHA	0.285307	0.0109045	1.96239	1.21248	2.27487e-12	11.643	Linear_only
ARMC9	0.2764	0.637072	0.195812	-1.71904	0.00692897	2.15933	Linear_only
BNIP3L	0.27626	0.101069	0.99538	1.68677	6.15556e-12	11.2107	Linear_only
KDM4B	0.268041	0.129015	0.889361	1.22532	4.80136e-09	8.31864	Linear_only
PIK3R6	0.257324	0.428099	0.368456	2.00779	2.97953e-09	8.52585	Linear_only
P4HA2	0.243265	0.803474	0.0950284	2.56614	0.000221227	3.65516	Linear_only
AL357079.1	0.239806	0.679037	0.168107	1.1573	0.00913629	2.03923	Linear_only
PDK1	0.23291	0.0228437	1.64123	1.2112	2.76379e-13	12.5585	Linear_only
HSPG2	0.221203	0.764815	0.116444	3.03033	2.68008e-07	6.57185	Linear_only
HSF5	0.217139	0.590969	0.228435	-1.13095	0.00964261	2.01581	Linear_only
SLC7A8	0.206329	0.741064	0.130144	1.20902	0.00967327	2.01443	Linear_only
PPP1R13L	0.202146	0.561171	0.250905	1.42452	3.53173e-06	5.45201	Linear_only
C14orf132	0.195625	0.76763	0.114848	1.24346	0.0107769	1.9675	Linear_only
ZNF395	0.189484	0.47145	0.326564	1.2944	5.97511e-07	6.22365	Linear_only
RNF227	0.18539	0.381999	0.417938	1.15228	1.04332e-07	6.98158	Linear_only
DARS-AS1	0.184969	0.620234	0.207445	1.64366	6.52417e-07	6.18547	Linear_only
CHAC1	0.169618	0.554714	0.255931	-1.09271	0.000942187	3.02586	Linear_only
PKM	0.156968	0.218047	0.66145	1.05651	3.55246e-10	9.44947	Linear_only
LINC02656	0.1326	0.820474	0.085935	1.60237	0.000176342	3.75364	Linear_only
NOL3	0.121122	0.791686	0.101447	1.08752	0.00137156	2.86279	Linear_only
OTUD7A	0.110795	0.664219	0.177689	1.1616	6.14124e-07	6.21174	Linear_only
EFEMP2	0.103071	0.823502	0.0843352	1.49152	2.30234e-05	4.63783	Linear_only
HAR1A	0.0952225	0.889448	0.0508794	1.0893	0.0235588	1.62785	Linear_only
SENP8	0.0860317	0.896059	0.0476635	1.3503	0.00349031	2.45714	Linear_only
SLC2A3	0.0637576	0.489813	0.30997	1.13423	4.2203e-14	13.3747	Linear_only
FUT11	0.0459419	0.758601	0.119987	1.2593	3.38169e-12	11.4709	Linear_only
ATP2C2-AS1	0.0354159	0.94848	0.022972	1.23845	0.00115123	2.93884	Linear_only
LYRM9	0.0305719	0.952431	0.0211664	1.10546	0.00211676	2.67433	Linear_only
SLC7A11	0.0110959	0.964158	0.0158516	-1.03788	3.46355e-05	4.46048	Linear_only
TCAF2C	0.0107775	0.986676	0.00582529	1.00375	0.0270423	1.56796	Linear_only
CFAP45	0.00129278	0.998631	0.000595127	1.08699	0.0288058	1.54052	Linear_only
AC108488.1	0.00123101	0.998421	0.000686328	1.05992	0.00531139	2.27479	Linear_only
LINC01011	-0.00660765	0.992587	0.00323135	1.02085	0.039437	1.4041	Linear_only
PIK3R3	-0.0366635	0.917623	0.0373357	-1.5781	6.5429e-05	4.18423	Linear_only
JAKMIP1	-0.0469952	0.91623	0.0379953	-1.04971	0.00901883	2.04485	Linear_only
AC068989.1	-0.0500545	0.93258	0.030314	-1.0312	0.0467813	1.32993	Linear_only
YBX2	-0.0579178	0.841387	0.0750042	-1.05771	0.000351594	3.45396	Linear_only
PPP1R3B	-0.0794343	0.728168	0.137768	1.06009	2.24732e-07	6.64834	Linear_only
LINC02649	-0.0808528	0.842473	0.074444	1.84361	4.19282e-08	7.37749	Linear_only
ALDOA	-0.0887261	0.871232	0.0598661	1.07051	0.00501004	2.30016	Linear_only
ENO1	-0.0931121	0.455224	0.341775	1.19185	8.28457e-12	11.0817	Linear_only
HIF1A-AS3	-0.0991565	0.893592	0.048861	3.32739	8.83322e-09	8.05388	Linear_only
ZNF436-AS1	-0.0995799	0.850598	0.0702754	1.2334	0.000904185	3.04374	Linear_only
AFAP1	-0.107106	0.789311	0.102752	1.18961	7.1195e-05	4.14755	Linear_only
ZFHX2	-0.123984	0.842447	0.0744575	-1.22228	0.0366682	1.43571	Linear_only
CRABP2	-0.130223	0.847359	0.0719324	-1.76483	0.00915522	2.03833	Linear_only
SLC2A14	-0.1333	0.844327	0.0734894	1.06745	0.0247621	1.60621	Linear_only
LINC00484	-0.136622	0.851122	0.0700083	1.31754	0.00913629	2.03923	Linear_only
CTH	-0.148576	0.438702	0.35783	-1.04719	5.73125e-06	5.24175	Linear_only
ULBP3	-0.166873	0.823327	0.0844276	1.05495	0.0424895	1.37172	Linear_only
RPS6KL1	-0.173797	0.734151	0.134215	-1.65877	0.00271408	2.56638	Linear_only
CCR8	-0.181302	0.654503	0.184088	-1.43609	0.0016499	2.78254	Linear_only
PPP2R2B	-0.204402	0.683024	0.165564	-1.32021	0.00892172	2.04955	Linear_only
ZDHHC11	-0.222871	0.428795	0.367751	-1.00873	0.000976508	3.01032	Linear_only
SHOC1	-0.23837	0.713699	0.146485	1.23518	0.00793127	2.10066	Linear_only
CMYA5	-0.243975	0.604406	0.218671	-1.60532	0.00202626	2.6933	Linear_only
CTTNBP2NL	-0.252741	0.667805	0.175351	-1.2328	0.0321662	1.4926	Linear_only
DNAJC12	-0.267862	0.597429	0.223714	-1.69685	0.00392529	2.40613	Linear_only
TANC1	-0.283679	0.668936	0.174615	-2.35426	0.000708015	3.14996	Linear_only
AL035681.1	-0.325602	0.34106	0.467169	-1.20214	0.00150705	2.82187	Linear_only
RASSF4	-0.332028	0.357659	0.446531	-1.39149	0.000776534	3.10984	Linear_only
FGF11	-0.344267	0.537993	0.269223	2.75139	1.25214e-08	7.90235	Linear_only
SEMA3A	-0.344417	0.525568	0.279371	-1.50521	0.0099794	2.0009	Linear_only
SESN2	-0.351916	0.00952513	2.02113	-1.00951	4.3693e-08	7.35959	Linear_only
SLC7A5	-0.356859	0.00150149	2.82348	-1.14379	3.18575e-11	10.4968	Linear_only
POGLUT2	-0.359425	0.0374419	1.42664	-1.00223	3.31673e-06	5.47929	Linear_only
ABCG2	-0.359849	0.115901	0.935912	-1.20746	2.38667e-05	4.62221	Linear_only
TRIB1	-0.369523	0.0483397	1.3157	-1.34215	3.45953e-07	6.46098	Linear_only
OSBPL6	-0.379531	0.20474	0.688798	-1.15828	0.000579472	3.23697	Linear_only
SLC39A14	-0.393342	0.24237	0.615522	-1.177	0.00175796	2.75499	Linear_only
OAS3	-0.403569	0.000159037	3.7985	-1.00658	3.9722e-11	10.401	Linear_only
EML6	-0.405823	0.237113	0.625044	-1.00358	0.00581702	2.2353	Linear_only
HGH1	-0.417176	0.0818401	1.08703	-1.11311	8.00104e-05	4.09685	Linear_only
DNAJB5	-0.41931	0.191713	0.717348	-1.03663	0.00269483	2.56947	Linear_only
SPSB2	-0.423294	0.0193648	1.71299	-1.05093	2.94708e-06	5.53061	Linear_only
POLR3K	-0.425019	0.0253583	1.59588	-1.01504	1.00522e-05	4.99774	Linear_only
EHD3	-0.42617	0.287204	0.541809	-1.41683	0.00151807	2.81871	Linear_only
RASGRP3	-0.428559	0.00342011	2.46596	-1.06503	4.6829e-08	7.32948	Linear_only
CLIC4	-0.445614	3.25675e-06	5.48722	-1.05614	5.85428e-13	12.2325	Linear_only
ARSB	-0.453226	0.0323393	1.49027	-1.31319	2.53572e-06	5.5959	Linear_only
CD83	-0.46284	0.118103	0.927738	-1.31012	0.000223985	3.64978	Linear_only
TMEM217	-0.472823	0.20338	0.691692	-1.43799	0.000694804	3.15814	Linear_only
HYOU1	-0.476	0.00138053	2.85995	-1.04284	3.39215e-08	7.46953	Linear_only
HK2	-0.483452	0.00120498	2.91902	1.16368	6.45646e-11	10.19	Linear_only
SNX24	-0.488272	0.213652	0.670293	-1.12771	0.00650675	2.18664	Linear_only
SRC	-0.493968	0.309168	0.509806	-1.20471	0.0171059	1.76685	Linear_only
PTGER2	-0.497949	5.82289e-06	5.23486	-1.26448	5.48491e-13	12.2608	Linear_only
GPT2	-0.500307	0.00454795	2.34218	-1.57445	8.47159e-09	8.07204	Linear_only
PHGDH	-0.500473	5.71608e-05	4.2429	-1.24227	1.26699e-11	10.8972	Linear_only
BRICD5	-0.510242	0.171266	0.766329	-1.21221	0.00268103	2.5717	Linear_only
ELOVL6	-0.512636	1.63428e-05	4.78667	-1.43069	7.91664e-13	12.1015	Linear_only
TOE1	-0.525167	0.0078757	2.10371	-1.10787	4.35669e-06	5.36084	Linear_only
TTC7B	-0.536206	0.159704	0.796685	-1.34775	0.00140316	2.85289	Linear_only
B4GALNT3	-0.543567	0.33188	0.479019	-1.23603	0.0283439	1.54754	Linear_only
TNK2-AS1	-0.545569	0.152493	0.816749	-1.27862	0.00204084	2.69019	Linear_only
IFRD2	-0.545584	0.0421628	1.37507	-1.01365	0.000581401	3.23552	Linear_only
EFNA3	-0.550931	0.393818	0.404704	1.47535	0.00191367	2.71813	Linear_only
CTPS1	-0.551037	8.52793e-07	6.06916	-1.14615	2.00259e-12	11.6984	Linear_only
ISM1	-0.557742	0.179513	0.745905	-1.53051	0.0012709	2.89589	Linear_only
MCM10	-0.567417	1.90566e-06	5.71995	-1.05343	3.7115e-11	10.4305	Linear_only
CLCN5	-0.567945	0.000935061	3.02916	-1.08513	3.30863e-07	6.48035	Linear_only
POU5F1	-0.568398	0.197293	0.704887	-1.10103	0.0137793	1.86077	Linear_only
CCNI2	-0.573391	0.32037	0.494348	-1.67387	0.00888226	2.05148	Linear_only
PIP5K1B	-0.575184	0.128601	0.890756	-1.2696	0.00220653	2.65629	Linear_only
KLK1	-0.581594	0.140416	0.852584	-1.0421	0.00960914	2.01732	Linear_only
AOC3	-0.582395	0.275253	0.560269	-2.09213	0.00150541	2.82234	Linear_only
AC011503.2	-0.589862	0.068184	1.16632	-1.09172	0.00163096	2.78756	Linear_only
FAM89A	-0.597294	0.0783376	1.10603	-1.45693	0.000301923	3.5201	Linear_only
SHMT2	-0.597616	2.00775e-10	9.69729	-1.18341	1.35101e-16	15.8693	Linear_only
GNAO1	-0.601223	0.00807226	2.093	-1.92878	9.28453e-08	7.03224	Linear_only
RHOU	-0.604179	0.00146296	2.83477	-1.12077	1.08311e-06	5.96533	Linear_only
DUSP3	-0.60634	0.0483569	1.31554	1.32286	7.19262e-07	6.14311	Linear_only
MYBL2	-0.611006	3.6644e-09	8.436	-1.15387	1.22036e-14	13.9135	Linear_only
HASPIN	-0.612364	3.05086e-05	4.51558	-1.3405	1.98776e-10	9.70164	Linear_only
CCNE1	-0.612668	7.10964e-06	5.14815	-1.20606	1.12958e-10	9.94708	Linear_only
EML5	-0.625842	0.12296	0.910237	-1.10878	0.00874576	2.0582	Linear_only
WDR62	-0.629073	4.72594e-07	6.32551	-1.02524	7.27242e-11	10.1383	Linear_only
TRIB3	-0.646283	0.00193559	2.71319	-1.13498	3.55021e-06	5.44975	Linear_only
HYLS1	-0.651086	0.000258409	3.58769	-1.07039	3.76569e-07	6.42416	Linear_only
EIF4EBP1	-0.65266	0.00391918	2.4068	-1.08801	2.36141e-05	4.62683	Linear_only
ZDHHC14	-0.657977	0.00113813	2.94381	-1.42002	1.48174e-07	6.82923	Linear_only
ACKR2	-0.658517	0.358183	0.445895	-1.74695	0.0155832	1.80734	Linear_only
CDC25A	-0.659661	7.39887e-07	6.13083	-1.153	5.66116e-11	10.2471	Linear_only
DAPK1	-0.660021	0.207457	0.683072	-1.18814	0.0256778	1.59044	Linear_only
RDH10	-0.665129	0.0121774	1.91445	-1.21945	5.79722e-05	4.23678	Linear_only
JAKMIP3	-0.665702	0.0554708	1.25594	-1.15186	0.00181145	2.74197	Linear_only
CLSPN	-0.668612	1.91569e-05	4.71767	-1.13003	3.53861e-09	8.45117	Linear_only
IFI27	-0.676962	0.300378	0.522331	-1.73081	0.0213793	1.67001	Linear_only
MAP1A	-0.677136	5.33254e-05	4.27307	-1.14776	2.93389e-08	7.53256	Linear_only
ENPP2	-0.678564	6.71163e-05	4.17317	-1.26983	9.99316e-09	8.0003	Linear_only
IL23R	-0.68048	0.153905	0.812747	-1.63357	0.00282911	2.54835	Linear_only
GNB4	-0.681102	4.5263e-05	4.34426	-1.63065	2.58398e-10	9.58771	Linear_only
CDCP1	-0.681134	0.00137827	2.86066	-1.30497	9.20214e-07	6.03611	Linear_only
AP000547.3	-0.681849	0.171266	0.766329	-1.00747	0.0378964	1.4214	Linear_only
IFIH1	-0.685815	1.48925e-07	6.82703	-1.10229	1.88115e-11	10.7256	Linear_only
TMEM170B	-0.68599	0.000172084	3.76426	-1.03377	6.76427e-07	6.16978	Linear_only
NUDT15	-0.688082	3.54051e-06	5.45093	-1.08476	2.27666e-09	8.6427	Linear_only
NFE2L1	-0.693189	4.12934e-11	10.3841	-1.09565	2.93964e-15	14.5317	Linear_only
ZFP92	-0.693394	0.106184	0.97394	-1.11666	0.0102775	1.98811	Linear_only
DPCD	-0.701066	0.199252	0.700598	1.25257	0.00255363	2.59284	Linear_only
KLC2	-0.705648	1.43019e-05	4.84461	-1.11806	1.33991e-08	7.87292	Linear_only
AP1S3	-0.712487	0.00272079	2.5653	-1.1825	1.57163e-05	4.80365	Linear_only
MFSD2A	-0.72223	0.323925	0.489555	-1.87294	0.0149199	1.82623	Linear_only
PYCR1	-0.723717	0.00366511	2.43591	-1.62937	1.18609e-06	5.92588	Linear_only
AC113189.3	-0.738316	0.157607	0.802425	2.64793	9.99316e-09	8.0003	Linear_only
APBB2	-0.738799	0.105758	0.975686	-3.05926	1.96769e-05	4.70604	Linear_only
PMAIP1	-0.739525	4.07588e-08	7.38978	-1.26156	2.65928e-12	11.5752	Linear_only
PA2G4	-0.741892	2.23704e-09	8.65033	-1.01196	3.31138e-12	11.48	Linear_only
ORC6	-0.743977	2.46124e-08	7.60885	-1.08383	1.96167e-11	10.7074	Linear_only
FANCA	-0.74495	8.89311e-10	9.05095	-1.02453	1.62427e-12	11.7893	Linear_only
CMSS1	-0.745412	0.000329961	3.48154	-1.38154	1.71497e-07	6.76574	Linear_only
NEO1	-0.745687	0.00261842	2.58196	-1.04166	8.52898e-05	4.0691	Linear_only
MTHFD1L	-0.748831	9.35807e-08	7.02881	-1.45066	1.00686e-12	11.997	Linear_only
DUSP5	-0.749341	0.000381506	3.4185	-1.34138	3.44648e-07	6.46262	Linear_only
CCDC136	-0.749901	0.00280014	2.55282	-1.11378	5.09621e-05	4.29275	Linear_only
SNHG1	-0.750467	1.6423e-07	6.78455	-1.02197	3.98148e-10	9.39996	Linear_only
SPATA5	-0.756716	1.12291e-06	5.94966	-1.03213	5.43523e-09	8.26478	Linear_only
OAF	-0.761418	0.204141	0.690071	-1.48662	0.0159352	1.79764	Linear_only
RAC3	-0.764744	0.107413	0.968943	-1.27471	0.0101723	1.99258	Linear_only
TMEM38B	-0.764891	1.62292e-05	4.7897	-1.07955	8.76225e-08	7.05738	Linear_only
ASRGL1	-0.765411	0.0623809	1.20495	-1.31332	0.0028474	2.54555	Linear_only
FANCE	-0.765791	5.74104e-05	4.24101	-1.26263	6.27984e-08	7.20205	Linear_only
NTRK2	-0.774165	0.0870581	1.06019	-1.62612	0.00137282	2.86238	Linear_only
PSEN2	-0.774336	0.0167519	1.77594	-1.4292	0.000151053	3.82087	Linear_only
SLC20A1	-0.774839	3.68421e-11	10.4337	-1.03017	7.34318e-14	13.1341	Linear_only
CASC15	-0.77576	0.190739	0.719561	-1.69976	0.00885922	2.0526	Linear_only
DNA2	-0.778997	2.8271e-10	9.54866	-1.10428	2.08055e-13	12.6818	Linear_only
CGAS	-0.785657	4.7249e-08	7.32561	-1.19887	2.35263e-11	10.6284	Linear_only
CD40LG	-0.787517	0.00447475	2.34923	-1.14539	0.000122054	3.91345	Linear_only
ADM2	-0.788814	7.16718e-05	4.14465	-1.62846	5.60278e-09	8.2516	Linear_only
PLCG2	-0.789949	2.07909e-05	4.68213	-1.22203	3.41297e-08	7.46687	Linear_only
PVR	-0.790246	0.0247099	1.60713	-1.63222	9.57965e-05	4.01865	Linear_only
CIITA	-0.79281	0.000128031	3.89268	-1.17557	4.71782e-07	6.32626	Linear_only
FHL1	-0.794793	0.00707779	2.1501	-1.38717	4.86323e-05	4.31308	Linear_only
MTHFD2	-0.797801	1.88692e-12	11.7242	-1.22016	1.75687e-16	15.7553	Linear_only
DMWD	-0.802066	0.000535029	3.27162	-1.01091	3.21646e-05	4.49262	Linear_only
PSMG1	-0.806362	1.68694e-08	7.7729	-1.23898	6.78315e-12	11.1686	Linear_only
PARP14	-0.806587	6.26073e-07	6.20337	-1.06634	3.16542e-09	8.49957	Linear_only
ENPEP	-0.80901	0.158615	0.799655	-1.30081	0.0254571	1.59419	Linear_only
TM6SF1	-0.811376	6.02635e-05	4.21995	-1.56885	1.00904e-08	7.99609	Linear_only
XRCC2	-0.812353	8.1712e-09	8.08771	-1.10913	1.76971e-11	10.7521	Linear_only
MDGA1	-0.816264	1.07553e-05	4.96838	-1.20386	3.40303e-08	7.46813	Linear_only
CRNDE	-0.827199	1.77311e-08	7.75127	-1.13048	4.23025e-11	10.3736	Linear_only
AASS	-0.829758	0.0467677	1.33005	-1.13588	0.00712413	2.14727	Linear_only
TOX2	-0.830998	8.50968e-06	5.07009	-1.67161	5.20934e-10	9.28322	Linear_only
CD274	-0.831661	8.04373e-07	6.09454	-1.03705	1.51863e-08	7.81855	Linear_only
CDK18	-0.833619	0.0706499	1.15089	-2.05179	0.000348741	3.4575	Linear_only
GPD1L	-0.833744	2.93977e-10	9.53169	-1.22527	1.56562e-13	12.8053	Linear_only
LINC02458	-0.8396	0.147158	0.832216	-1.20109	0.0354452	1.45044	Linear_only
AUNIP	-0.839885	7.58691e-06	5.11993	-1.30652	1.06333e-08	7.97333	Linear_only
SFMBT2	-0.843432	2.43659e-09	8.61322	-1.108	9.5053e-12	11.022	Linear_only
PPIF	-0.846162	2.38204e-07	6.62305	-1.04055	4.5323e-09	8.34368	Linear_only
LINC00926	-0.846304	0.000279333	3.55388	-1.23225	2.88432e-06	5.53996	Linear_only
C4orf46	-0.850523	1.84527e-10	9.73394	-1.04914	1.92577e-12	11.7154	Linear_only
AC099489.1	-0.852898	0.0271335	1.56649	-1.2596	0.00199105	2.70092	Linear_only
GAB2	-0.86065	9.75105e-09	8.01095	-1.43632	8.8618e-13	12.0525	Linear_only
UCHL1	-0.86114	0.399325	0.398674	-2.29455	0.0176275	1.75381	Linear_only
SMTNL1	-0.862546	3.95718e-06	5.40261	-1.24494	1.33991e-08	7.87292	Linear_only
NEDD4L	-0.865413	0.00802544	2.09553	-1.36026	0.000174766	3.75754	Linear_only
ALDH2	-0.866084	0.0397154	1.40104	-1.80319	0.000319264	3.49585	Linear_only
ATF3	-0.868308	1.30398e-05	4.88473	-1.29256	3.75286e-08	7.42564	Linear_only
FAM169A	-0.869204	6.36882e-06	5.19594	-1.06669	2.03408e-07	6.69163	Linear_only
TMCC3	-0.870436	0.125973	0.899721	-1.77922	0.00497747	2.30299	Linear_only
CREM	-0.877627	1.78264e-08	7.74894	-1.06649	3.51493e-10	9.45408	Linear_only
SPNS3	-0.878407	8.19235e-05	4.08659	-1.15949	1.86164e-06	5.7301	Linear_only
USP6NL	-0.879981	0.00575052	2.24029	-1.07754	0.000826842	3.08258	Linear_only
BCL2L1	-0.883936	3.34939e-05	4.47503	-1.09348	1.31464e-06	5.88119	Linear_only
TEDC2	-0.884446	0.00281804	2.55005	-1.07319	0.00036829	3.43381	Linear_only
PANK1	-0.884574	0.00284762	2.54552	-1.39586	3.74514e-05	4.42653	Linear_only
ATP6V0E2	-0.885106	1.15861e-06	5.93606	-1.15553	1.27923e-08	7.89305	Linear_only
AC011447.3	-0.888762	4.12069e-05	4.38503	-1.01629	4.24024e-06	5.37261	Linear_only
PDGFA	-0.889819	0.204487	0.689334	-1.93993	0.012496	1.90323	Linear_only
DNAJC5B	-0.893614	0.0927013	1.03291	-1.81227	0.00281054	2.55121	Linear_only
SLC22A15	-0.902187	0.0323393	1.49027	-1.02418	0.0131003	1.88272	Linear_only
AXIN2	-0.902472	0.0215348	1.66686	-1.53901	0.000548175	3.26108	Linear_only
LRP5	-0.905046	0.000324158	3.48924	-1.13078	1.77675e-05	4.75037	Linear_only
PIM1	-0.906548	7.38255e-12	11.1318	-1.29527	3.29588e-15	14.482	Linear_only
SLFNL1	-0.909512	0.0826587	1.08271	-1.25321	0.0165455	1.78132	Linear_only
NPL	-0.910383	0.0054601	2.2628	-1.31823	0.000205024	3.6882	Linear_only
ASPHD2	-0.911982	2.00338e-05	4.69824	-1.06976	1.43321e-06	5.84369	Linear_only
TREML2	-0.914854	2.52311e-06	5.59806	-1.87036	1.21948e-10	9.91382	Linear_only
GRB10	-0.915458	0.00123674	2.90772	-2.31818	1.37902e-07	6.86043	Linear_only
SETBP1	-0.92001	0.00458825	2.33835	-1.02339	0.00138767	2.85771	Linear_only
RFLNB	-0.920496	1.8776e-14	13.7264	-1.09799	2.97958e-16	15.5258	Linear_only
BIRC3	-0.920991	6.42851e-10	9.19189	-1.23492	1.43646e-12	11.8427	Linear_only
SPECC1	-0.927854	0.000427391	3.36917	-1.36282	4.95274e-06	5.30515	Linear_only
CDCA5	-0.935299	8.54949e-11	10.0681	-1.1082	1.82114e-12	11.7397	Linear_only
SH2B3	-0.935535	7.46311e-07	6.12708	-1.21668	7.71008e-09	8.11294	Linear_only
GFOD1	-0.936992	1.99797e-05	4.69941	-1.05209	2.36952e-06	5.62534	Linear_only
MAP3K8	-0.937175	2.13699e-06	5.6702	-1.01649	3.32847e-07	6.47776	Linear_only
CCDC150	-0.938091	3.51452e-09	8.45413	-1.56364	5.88939e-13	12.2299	Linear_only
NHS	-0.940355	1.73054e-06	5.76182	-1.12167	7.50413e-08	7.1247	Linear_only
PCBP3	-0.941564	0.0407854	1.3895	-1.5837	0.00163571	2.78629	Linear_only
NKX3-1	-0.947338	0.034213	1.46581	-2.1409	0.000110947	3.95488	Linear_only
HS6ST1	-0.94861	0.000213537	3.67053	-1.09469	2.92912e-05	4.53326	Linear_only
NEXN	-0.952073	6.51486e-06	5.18609	-1.59575	4.70634e-09	8.32732	Linear_only
CIB2	-0.954898	0.0929273	1.03186	-2.07668	0.000601242	3.22095	Linear_only
PTGFRN	-0.955255	0.0238555	1.62241	-1.68476	0.000480481	3.31832	Linear_only
NASP	-0.958781	3.37183e-12	11.4721	-1.10017	1.19298e-13	12.9234	Linear_only
ABHD17C	-0.962152	0.00115916	2.93586	-2.21624	1.81688e-07	6.74067	Linear_only
ELL2	-0.962683	1.33286e-10	9.87522	-1.26579	5.39141e-13	12.2683	Linear_only
NXT1	-0.965874	0.000979956	3.00879	-1.10122	0.000196302	3.70707	Linear_only
FADS1	-0.965967	2.22706e-05	4.65227	-1.74413	4.48661e-09	8.34808	Linear_only
CDT1	-0.966302	2.11843e-10	9.67399	-1.13139	5.97378e-12	11.2238	Linear_only
EPB41L2	-0.967049	1.74137e-10	9.75911	-1.12898	4.92681e-12	11.3074	Linear_only
NFKBIZ	-0.968234	3.18233e-05	4.49725	-1.15436	1.93175e-06	5.71405	Linear_only
GZMA	-0.970717	4.74111e-09	8.32412	-1.01219	1.06651e-09	8.97203	Linear_only
CTDSPL	-0.971531	1.41562e-05	4.84905	-1.29444	2.17273e-07	6.66299	Linear_only
ZNF519	-0.97423	4.36617e-10	9.3599	-1.08041	3.2704e-11	10.4854	Linear_only
TPST1	-0.974581	0.0483277	1.3158	-1.46752	0.0043957	2.35697	Linear_only
LYN	-0.975376	0.000402015	3.39576	-1.7894	7.00355e-07	6.15468	Linear_only
ATAD5	-0.975566	1.88768e-09	8.72407	-1.04819	2.56683e-10	9.5906	Linear_only
IFITM3	-0.984777	7.83895e-06	5.10574	-1.08988	1.01318e-06	5.99431	Linear_only
FLT1	-0.988721	0.00024913	3.60357	-1.43235	3.34836e-06	5.47517	Linear_only
FANCB	-0.992341	1.30066e-06	5.88584	-1.1049	1.45628e-07	6.83676	Linear_only
VWCE	-0.995634	0.0198085	1.70315	-1.49315	0.00116046	2.93537	Linear_only
CBX2	-0.99707	0.000283787	3.54701	-1.14021	4.5592e-05	4.34111	Linear_only
HMSD	-1.00154	0.178872	0.747458	-1.51916	0.0360655	1.44291	Linear_only
CEP170B	-1.05824	0.121502	0.915416	-1.8082	0.0143417	1.8434	Linear_only
RASSF8	-1.17906	0.0662376	1.1789	-2.01432	0.00447313	2.34939	Linear_only
RAB20	-1.19006	0.121656	0.914867	1.2405	0.0241136	1.61774	Linear_only
CDC42BPB	-1.27379	0.109221	0.961695	-1.63964	0.031518	1.50144	Linear_only
ZNF695	-1.31841	0.0586066	1.23205	-2.09412	0.00448475	2.34826	Linear_only
SCARF1	-1.48005	0.0532517	1.27367	-1.38829	0.0498871	1.30201	Linear_only
CXCL10	-1.70454	0.0540799	1.26696	-2.60095	0.00877768	2.05662	Linear_only
CYP1B1	1.61367	0.333341	0.477112	0.168759	0.93523	0.0290815	No_Sig
HNF1B	1.54467	0.0552182	1.25792	0.942345	0.251413	0.599612	No_Sig
GZMH	1.49791	0.250366	0.601424	1.70605	0.151747	0.81888	No_Sig
AVPR2	1.33835	0.0927645	1.03262	0.645591	0.440644	0.355912	No_Sig
PRR22	1.26776	0.0653834	1.18453	0.335008	0.665907	0.176587	No_Sig
TLN2	1.18292	0.0546727	1.26223	0.387746	0.561692	0.250502	No_Sig
CLIC2	1.17837	0.0748514	1.1258	0.520283	0.45441	0.342552	No_Sig
DDN	1.16109	0.360463	0.443139	1.21385	0.310988	0.507256	No_Sig
LINC02390	1.1195	0.0659964	1.18048	0.268545	0.699746	0.15506	No_Sig
AC006333.2	1.09771	0.194721	0.710588	0.710485	0.403498	0.394159	No_Sig
ARMCX1	1.06813	0.227452	0.643111	0.563272	0.535123	0.271546	No_Sig
NUTM2D	1.06526	0.055654	1.2545	0.343327	0.569466	0.244533	No_Sig
AC084824.3	1.06063	0.0528992	1.27655	0.879796	0.0964451	1.01572	No_Sig
LOXL2	1.04819	0.120446	0.919209	0.950003	0.140772	0.851482	No_Sig
CALB1	1.01472	0.0510317	1.29216	0.820302	0.10447	0.981008	No_Sig
AC103739.1	0.998884	0.0329149	1.48261	0.832483	0.0662882	1.17856	No_Sig
CPM	0.997166	0.0189667	1.72201	0.829979	0.0432956	1.36356	No_Sig
SEMA6C	0.996598	0.00584352	2.23333	0.733658	0.0360304	1.44333	No_Sig
DDX4	0.995048	0.172122	0.764163	-0.0263719	0.976927	0.0101379	No_Sig
SAMD3	0.990605	1.56239e-09	8.80621	0.759591	1.36701e-07	6.86423	No_Sig
PHEX	0.990464	0.124896	0.90345	0.16061	0.8319	0.0799291	No_Sig
CBY1	0.989594	0.000653907	3.18448	0.691034	0.0123713	1.90758	No_Sig
TRAV5	0.988468	0.00162392	2.78943	0.539202	0.0759971	1.1192	No_Sig
AC021660.2	0.988263	0.0180135	1.7444	0.75299	0.0633224	1.19844	No_Sig
TNFAIP2	0.983093	0.129723	0.886982	0.0753785	0.923419	0.034601	No_Sig
TIGD6	0.982034	0.0266789	1.57383	0.665211	0.127232	0.895405	No_Sig
TRAV6	0.982018	0.000848626	3.07128	0.882006	0.00177782	2.75011	No_Sig
CGREF1	0.981554	0.340478	0.467911	0.450698	0.669675	0.174136	No_Sig
HIST1H4I	0.979904	0.0269525	1.5694	0.817459	0.055883	1.25272	No_Sig
MTSS2	0.979181	0.00052877	3.27673	0.947612	0.000517667	3.28595	No_Sig
PLEKHA4	0.977543	0.0155875	1.80722	0.852303	0.0279572	1.55351	No_Sig
CEP112	0.97503	0.0105815	1.97545	0.0489664	0.916164	0.0380266	No_Sig
KDM8	0.9737	3.56682e-06	5.44772	0.796692	4.60634e-05	4.33664	No_Sig
AL357054.4	0.97318	0.0109714	1.95974	0.80579	0.0288283	1.54018	No_Sig
AC005840.4	0.97234	0.0167394	1.77626	0.696081	0.0773627	1.11147	No_Sig
DUSP16	0.972258	2.63364e-07	6.57944	0.871624	9.56628e-07	6.01926	No_Sig
KIFC2	0.972258	3.17854e-05	4.49777	0.782034	0.000358221	3.44585	No_Sig
AC104532.2	0.972108	0.00216737	2.66407	0.739515	0.014763	1.83083	No_Sig
AC144652.1	0.969531	0.0174724	1.75765	0.923237	0.0178657	1.74798	No_Sig
LINC00324	0.968064	0.000132668	3.87723	0.65066	0.0059837	2.22303	No_Sig
HDX	0.965596	0.142144	0.847272	0.0957965	0.903118	0.0442555	No_Sig
ESYT1	0.963743	3.75996e-15	14.4248	0.785512	2.01038e-13	12.6967	No_Sig
BCO2	0.963001	0.000266089	3.57497	0.509073	0.0415292	1.38165	No_Sig
PPFIA3	0.962651	0.113899	0.943479	0.261803	0.697063	0.156728	No_Sig
AC008555.1	0.962311	3.49712e-05	4.45629	0.198907	0.379654	0.420612	No_Sig
FOXO4	0.962241	4.89131e-07	6.31057	0.65701	0.000106705	3.97182	No_Sig
RBM26-AS1	0.960795	4.032e-05	4.39448	0.852793	0.000122751	3.91098	No_Sig
PLEKHB1	0.960173	0.00557015	2.25413	0.860103	0.00959338	2.01803	No_Sig
BBS12	0.957895	0.00516703	2.28676	0.693415	0.0365244	1.43742	No_Sig
AC096992.2	0.95523	0.00275715	2.55954	0.790634	0.00981022	2.00832	No_Sig
AHNAK	0.951402	1.38615e-07	6.85819	0.979072	4.64894e-08	7.33265	No_Sig
TSPAN2	0.95044	0.00011271	3.94804	0.616776	0.00718443	2.14361	No_Sig
EGR3	0.950067	0.0071966	2.14287	-0.0331482	0.939243	0.027222	No_Sig
IL6R	0.949905	0.000497016	3.30363	0.696291	0.00736686	2.13272	No_Sig
MT-ND2	0.948175	8.76492e-09	8.05725	0.747005	3.66092e-07	6.43641	No_Sig
TSPAN32	0.947766	2.09486e-09	8.67884	0.789049	3.88436e-08	7.41068	No_Sig
AP005482.3	0.943963	0.0283317	1.54773	0.379353	0.39832	0.399768	No_Sig
EFHC1	0.94377	0.000290401	3.537	0.940642	0.000195186	3.70955	No_Sig
CBLL1	0.941668	6.41941e-14	13.1925	0.906679	9.78645e-14	13.0094	No_Sig
ARHGEF18	0.9411	9.3332e-12	11.03	0.861492	3.2704e-11	10.4854	No_Sig
DGUOK-AS1	0.939548	0.0125944	1.89982	0.666022	0.0677475	1.16911	No_Sig
GDPGP1	0.937507	0.00770659	2.11314	0.523801	0.132282	0.878501	No_Sig
POU6F1	0.936682	9.88379e-06	5.00508	0.915495	8.02198e-06	5.09572	No_Sig
TRAV12-3	0.930602	2.75392e-06	5.56005	0.624978	0.00045476	3.34222	No_Sig
KLF12	0.930071	8.93626e-09	8.04884	0.934743	4.43047e-09	8.35355	No_Sig
AL441992.1	0.926272	0.000379491	3.4208	0.56196	0.0230635	1.63708	No_Sig
IQGAP2	0.926091	3.0631e-09	8.51384	0.738847	1.14178e-07	6.94242	No_Sig
TMX4	0.925446	4.58148e-13	12.339	0.790761	7.6607e-12	11.1157	No_Sig
AC234917.3	0.925057	0.0729272	1.13711	-0.205465	0.737462	0.13226	No_Sig
TRAJ4	0.924018	0.050345	1.29804	0.689616	0.134724	0.870556	No_Sig
GPR132	0.922959	8.87587e-06	5.05179	0.769146	7.45619e-05	4.12748	No_Sig
AC104825.1	0.921859	0.0471089	1.3269	0.443698	0.353258	0.451908	No_Sig
IL10RA	0.921193	2.16259e-10	9.66503	0.816943	1.28329e-09	8.89168	No_Sig
ZNF658	0.916569	0.00608036	2.21607	0.79368	0.0129761	1.88686	No_Sig
TMEM255B	0.915404	0.0200418	1.69806	0.287329	0.488774	0.310892	No_Sig
KCNC3	0.914786	0.0110269	1.95755	0.571286	0.107791	0.967419	No_Sig
NEAT1	0.914248	6.16173e-11	10.2103	0.788523	6.26536e-10	9.20305	No_Sig
RGPD1	0.91397	0.0180057	1.74459	0.678958	0.0691267	1.16035	No_Sig
FAM102A	0.913677	6.80687e-10	9.16705	0.952012	1.54874e-10	9.81002	No_Sig
TNIP3	0.910693	0.145683	0.83659	0.95863	0.100198	0.999143	No_Sig
ABO	0.910352	0.00221909	2.65382	0.837855	0.00345447	2.46162	No_Sig
C1orf56	0.910022	0.0131244	1.88192	0.280654	0.470449	0.327488	No_Sig
AC110769.2	0.910002	0.0343622	1.46392	0.897751	0.0283197	1.54791	No_Sig
ATXN1	0.909796	1.11449e-06	5.95292	0.903372	7.23834e-07	6.14036	No_Sig
ITGA10	0.909793	0.0179795	1.74522	0.448977	0.250467	0.60125	No_Sig
CA5B	0.908708	7.35164e-08	7.13362	0.935156	2.10674e-08	7.67639	No_Sig
PACSIN1	0.908488	0.174057	0.759308	0.855343	0.17779	0.750093	No_Sig
SYNPO2	0.906404	0.0412837	1.38422	0.161053	0.75134	0.124164	No_Sig
CDH3	0.903979	0.451153	0.345676	1.17819	0.270198	0.568318	No_Sig
CCNB3	0.903466	0.0837267	1.07714	-0.389739	0.520722	0.283394	No_Sig
LINC00205	0.902713	0.000282935	3.54831	0.959439	7.67856e-05	4.11472	No_Sig
EVI5	0.895755	0.00173204	2.76144	0.916561	0.000892018	3.04963	No_Sig
GPR18	0.893607	4.89131e-07	6.31057	0.9118	1.72596e-07	6.76297	No_Sig
DPY19L2	0.893265	0.0326421	1.48622	0.976468	0.0140454	1.85247	No_Sig
AC092944.1	0.891866	0.00819806	2.08629	0.995931	0.00214235	2.66911	No_Sig
APOBEC3B	0.889647	0.00580161	2.23645	0.149038	0.67934	0.167913	No_Sig
AC080013.4	0.889595	0.30043	0.522256	0.321013	0.725137	0.13958	No_Sig
PPM1N	0.889337	0.0400676	1.39721	0.937272	0.0223461	1.6508	No_Sig
NELL2	0.88839	4.72604e-12	11.3255	0.639582	2.04806e-09	8.68866	No_Sig
STK38	0.887455	1.50197e-11	10.8233	0.73822	3.42671e-10	9.46512	No_Sig
CLYBL	0.886792	0.000839351	3.07606	0.987431	0.00014691	3.83295	No_Sig
PPP3CB-AS1	0.886013	1.16833e-05	4.93244	0.938391	2.44772e-06	5.61124	No_Sig
MT-ND1	0.88551	2.81782e-07	6.55009	0.767308	1.77541e-06	5.7507	No_Sig
TP63	0.881118	5.81369e-06	5.23555	0.0608622	0.759209	0.119639	No_Sig
IFNG	0.880944	0.541677	0.26626	0.0890694	0.955682	0.0196867	No_Sig
AP000759.1	0.880834	0.0345916	1.46103	0.565752	0.170384	0.768571	No_Sig
SUSD1	0.880018	1.39221e-06	5.8563	0.288952	0.0663329	1.17827	No_Sig
AC009148.1	0.880013	0.188329	0.725082	0.802401	0.206513	0.685054	No_Sig
HIST1H2BK	0.879459	0.0554586	1.25603	0.618365	0.171674	0.765295	No_Sig
CCDC102A	0.878628	0.00595594	2.22505	0.504316	0.107845	0.9672	No_Sig
ITGA4	0.877239	9.82056e-06	5.00786	0.609515	0.00065971	3.18065	No_Sig
AC018647.2	0.876615	7.54208e-06	5.12251	0.926794	1.55626e-06	5.80792	No_Sig
UBL3	0.876155	2.75484e-10	9.5599	0.595362	2.2637e-07	6.64518	No_Sig
INSIG1	0.874165	3.48543e-08	7.45774	0.605986	9.33882e-06	5.02971	No_Sig
C3orf62	0.87399	0.000779643	3.1081	0.413892	0.0984577	1.00675	No_Sig
NAGPA	0.873369	0.00503184	2.29827	0.70704	0.0176906	1.75226	No_Sig
OR2A1-AS1	0.873218	0.0110537	1.95649	0.554518	0.0990318	1.00423	No_Sig
KIF5A	0.870568	0.0141204	1.85015	0.855476	0.0115412	1.93775	No_Sig
AC084198.2	0.870086	0.000276614	3.55813	0.913993	9.15712e-05	4.03824	No_Sig
CARD6	0.869408	0.00164318	2.78432	0.58736	0.0264591	1.57742	No_Sig
SCARNA9	0.868907	0.135104	0.869333	0.3026	0.634033	0.197888	No_Sig
MORN2	0.866817	0.163536	0.786388	1.09971	0.052974	1.27594	No_Sig
COL6A1	0.866139	0.0300207	1.52258	-0.0359626	0.941947	0.0259733	No_Sig
AL392172.1	0.865605	0.0653655	1.18465	0.413771	0.388905	0.410156	No_Sig
AC004943.2	0.864509	0.0116965	1.93194	0.858051	0.00888706	2.05124	No_Sig
MT-ND5	0.86256	5.56176e-11	10.2548	0.983752	1.90004e-12	11.7212	No_Sig
RASA3	0.861897	4.31158e-12	11.3654	0.627139	1.49273e-09	8.82602	No_Sig
AL035530.2	0.861804	0.00213098	2.67142	0.742586	0.00588661	2.23013	No_Sig
TRGV9	0.861586	0.0224834	1.64814	0.87316	0.015102	1.82097	No_Sig
TTC30B	0.861501	0.00250538	2.60113	0.807693	0.00322351	2.49167	No_Sig
METAP1D	0.860785	0.00749917	2.12499	0.949655	0.00220304	2.65698	No_Sig
MT-CO3	0.858049	2.15944e-16	15.6657	0.676595	2.59428e-14	13.586	No_Sig
RUNX2	0.856514	0.000140847	3.85125	0.728142	0.000641262	3.19296	No_Sig
LINC02611	0.853112	2.98867e-05	4.52452	0.750487	0.000103618	3.98457	No_Sig
AL162458.1	0.852217	0.000505286	3.29646	0.890996	0.00018459	3.73379	No_Sig
AC007383.2	0.851325	0.0254497	1.59432	0.275646	0.490992	0.308926	No_Sig
TRAV41	0.850144	0.0594163	1.22609	0.694001	0.111487	0.952774	No_Sig
CPS1	0.844815	0.172183	0.764009	0.781909	0.180608	0.743262	No_Sig
RBKS	0.843576	0.137133	0.862859	0.961646	0.06783	1.16858	No_Sig
FRG1-DT	0.842939	0.104173	0.982247	0.721788	0.148052	0.829586	No_Sig
DYNC2LI1	0.842106	0.00194671	2.7107	0.92242	0.000495071	3.30533	No_Sig
LRTOMT	0.841233	0.0017705	2.7519	0.568325	0.0272703	1.56431	No_Sig
HYAL2	0.840368	0.301056	0.521353	0.905525	0.227977	0.642109	No_Sig
RNF170	0.840092	1.74779e-07	6.75751	0.96388	6.17096e-09	8.20965	No_Sig
CCDC102B	0.839233	0.00476149	2.32226	0.73256	0.0102316	1.99006	No_Sig
KLF2	0.837735	9.54674e-08	7.02015	0.62977	6.32896e-06	5.19867	No_Sig
AL354977.1	0.837193	0.0195041	1.70987	0.259696	0.4926	0.307506	No_Sig
AC012254.3	0.837059	0.0712078	1.14747	0.377462	0.430625	0.3659	No_Sig
PLK1	0.836587	5.28017e-07	6.27735	0.496732	0.000527136	3.27808	No_Sig
KLF3	0.835994	1.68398e-09	8.77366	0.470021	2.02428e-05	4.69373	No_Sig
JAKMIP2	0.835984	0.00348321	2.45802	0.578761	0.0362174	1.44108	No_Sig
NSMCE1	0.835055	1.76653e-06	5.75288	0.782736	2.85063e-06	5.54506	No_Sig
MGAT5	0.833399	2.78218e-08	7.55561	0.96581	8.05722e-10	9.09381	No_Sig
DLGAP4-AS1	0.83282	0.0916712	1.03777	0.71666	0.130715	0.883675	No_Sig
LZTFL1	0.832544	0.00276785	2.55786	0.764639	0.00429953	2.36658	No_Sig
HEMGN	0.831846	0.017777	1.75014	0.316385	0.383949	0.415726	No_Sig
PLTP	0.83142	0.179981	0.744773	0.950143	0.0961411	1.01709	No_Sig
C11orf95	0.8314	0.00117677	2.92931	0.436803	0.0763871	1.11698	No_Sig
IFT27	0.830539	9.6364e-06	5.01609	0.781995	1.39004e-05	4.85697	No_Sig
TRGV1	0.830425	0.136099	0.866145	0.85409	0.104135	0.982402	No_Sig
TRAV12-2	0.830196	1.72221e-05	4.76391	0.741122	5.16577e-05	4.28686	No_Sig
TC2N	0.830075	1.61401e-09	8.79209	0.754113	5.51614e-09	8.25836	No_Sig
KLHL31	0.828792	0.382503	0.417365	1.16541	0.16621	0.779344	No_Sig
ZBTB40	0.828284	4.33232e-08	7.36328	0.578971	1.01662e-05	4.99284	No_Sig
BMF	0.827852	1.11239e-05	4.95374	0.474663	0.00490652	2.30923	No_Sig
TRBV12-3	0.82782	0.0270948	1.56711	0.929786	0.00912696	2.03967	No_Sig
MT-ND4L	0.827159	0.000811953	3.09047	0.75971	0.00139741	2.85468	No_Sig
AL137003.2	0.826211	0.000100605	3.99738	0.895918	1.86599e-05	4.72909	No_Sig
LINC01422	0.826049	0.00514178	2.28889	0.840704	0.00302093	2.51986	No_Sig
AC025171.3	0.825743	0.0501563	1.29967	0.818805	0.0404536	1.39304	No_Sig
MT-ND6	0.825276	1.47915e-12	11.83	0.951584	3.89312e-14	13.4097	No_Sig
PGM2L1	0.82436	8.23172e-08	7.08451	0.734927	3.45953e-07	6.46098	No_Sig
TRBV12-4	0.823945	0.00168904	2.77236	0.784781	0.00185378	2.73194	No_Sig
RFX8	0.823111	7.63963e-06	5.11693	0.77883	1.00522e-05	4.99774	No_Sig
SIRT3	0.821499	2.58713e-05	4.58718	0.980264	7.72717e-07	6.11198	No_Sig
AKAP13	0.820782	4.65255e-09	8.33231	0.847697	1.32256e-09	8.87859	No_Sig
PIF1	0.819297	1.21466e-05	4.91554	0.611015	0.00038151	3.41849	No_Sig
AC018529.2	0.819155	0.17348	0.760751	0.713494	0.214192	0.669197	No_Sig
SLC37A2	0.819148	0.0703198	1.15292	0.663519	0.128628	0.890666	No_Sig
DPH5	0.81886	8.09874e-09	8.09158	0.742162	2.77581e-08	7.55661	No_Sig
C2orf66	0.818312	0.151009	0.820998	0.143229	0.826934	0.0825292	No_Sig
TBC1D10C	0.816324	8.60154e-08	7.06542	0.729085	3.51018e-07	6.45467	No_Sig
STOX1	0.816314	0.0528769	1.27673	0.0911034	0.855249	0.0679075	No_Sig
CCR7	0.814687	4.58148e-13	12.339	0.673259	1.48352e-11	10.8287	No_Sig
ARMC2	0.814552	0.00176353	2.75362	0.866933	0.000596113	3.22467	No_Sig
CD8B2	0.814446	0.0278031	1.55591	0.806815	0.0225579	1.6467	No_Sig
MYLK-AS1	0.814387	0.130316	0.885003	0.609597	0.243436	0.613615	No_Sig
AL450384.2	0.814291	0.00195898	2.70797	0.807851	0.00148358	2.82869	No_Sig
LEF1	0.814217	4.95213e-12	11.3052	0.798948	3.97156e-12	11.401	No_Sig
CFAP58	0.81344	0.0682653	1.1658	-0.353152	0.487099	0.312383	No_Sig
TRAV4	0.813066	2.945e-05	4.53091	0.897014	3.38607e-06	5.4703	No_Sig
LINC01089	0.812548	1.17158e-05	4.93123	0.876602	1.86303e-06	5.72978	No_Sig
DHRS12	0.812383	0.000371185	3.43041	0.754476	0.000566675	3.24667	No_Sig
TRAV17	0.810764	3.12209e-06	5.50555	0.557375	0.000372549	3.42882	No_Sig
HIBADH	0.806851	1.98446e-05	4.70236	0.643972	0.000251519	3.59943	No_Sig
PBXIP1	0.80636	1.43811e-07	6.84221	0.97226	2.31396e-09	8.63564	No_Sig
TRAV12-1	0.806308	1.81885e-05	4.7402	0.663936	0.000160538	3.79442	No_Sig
USP54	0.805199	0.038124	1.4188	0.726624	0.049775	1.30299	No_Sig
AL139353.2	0.805035	0.052487	1.27995	0.644755	0.106595	0.972262	No_Sig
AC064807.1	0.804465	0.00805036	2.09418	0.773435	0.0078775	2.10361	No_Sig
ATP9A	0.803664	0.324799	0.488386	-0.365715	0.69298	0.15928	No_Sig
GLT1D1	0.803229	0.124566	0.9046	0.336375	0.539633	0.267902	No_Sig
SLC25A15	0.802268	1.61112e-05	4.79287	0.721469	4.46081e-05	4.35059	No_Sig
PIK3R5	0.80117	7.85094e-10	9.10508	0.742022	1.92171e-09	8.71631	No_Sig
LRRC8C-DT	0.80012	1.83788e-06	5.73568	0.82579	5.62247e-07	6.25007	No_Sig
UCP3	0.799743	0.0405142	1.39239	0.539695	0.157952	0.801474	No_Sig
TRBV4-1	0.799107	0.000300741	3.52181	0.581432	0.00519863	2.28411	No_Sig
SMPD1	0.798961	1.27656e-06	5.89396	0.608563	4.8839e-05	4.31123	No_Sig
RPL34-AS1	0.798566	0.0852809	1.06915	0.874497	0.0450319	1.34648	No_Sig
PCMTD2	0.798382	8.86346e-11	10.0524	0.809617	3.42762e-11	10.465	No_Sig
TRAV19	0.798203	5.57986e-06	5.25338	0.654462	6.25321e-05	4.2039	No_Sig
AC009126.1	0.797832	0.0677484	1.1691	0.829922	0.0444185	1.35244	No_Sig
TECPR2	0.796551	0.000215768	3.66601	0.778143	0.000183745	3.73578	No_Sig
HKDC1	0.796451	0.182921	0.737736	0.400234	0.511437	0.291208	No_Sig
MYLK4	0.795741	0.0688422	1.16215	0.317117	0.488831	0.310841	No_Sig
SMIM27	0.795692	0.00412106	2.38499	0.291916	0.29953	0.523559	No_Sig
IQCG	0.793817	8.3953e-05	4.07596	0.881867	1.0158e-05	4.99319	No_Sig
LINC01358	0.792788	0.00989271	2.00468	0.629909	0.0326799	1.48572	No_Sig
TBC1D8	0.792775	0.0825654	1.0832	0.375206	0.425584	0.371014	No_Sig
CARD8-AS1	0.792455	2.36038e-07	6.62702	0.558404	3.64057e-05	4.43883	No_Sig
MYO18B	0.79237	0.00266826	2.57377	0.445269	0.081471	1.089	No_Sig
AL022328.3	0.792071	0.00141429	2.84946	0.761433	0.0014661	2.83384	No_Sig
NDUFAF1	0.790725	0.000307269	3.51248	0.798936	0.000165435	3.78137	No_Sig
FAM110C	0.790345	0.107646	0.968003	0.678717	0.150581	0.822229	No_Sig
CCM2	0.788926	1.42805e-08	7.84526	0.787381	7.82231e-09	8.10667	No_Sig
WASHC3	0.788768	1.038e-08	7.9838	0.983381	5.51453e-11	10.2585	No_Sig
RASSF3	0.788542	1.66302e-11	10.7791	0.690652	1.29829e-10	9.88663	No_Sig
RABL3	0.788299	3.12995e-07	6.50446	0.729238	6.42713e-07	6.19198	No_Sig
C11orf1	0.786927	0.000822808	3.0847	0.718124	0.00147096	2.8324	No_Sig
SUOX	0.786835	0.00107256	2.96958	0.642166	0.00502493	2.29887	No_Sig
ACOT1	0.786589	0.0837268	1.07714	0.71756	0.0983658	1.00716	No_Sig
GIMAP8	0.785085	4.36617e-10	9.3599	0.794597	1.70293e-10	9.7688	No_Sig
LINC00106	0.782825	7.63963e-06	5.11693	0.622816	0.000118248	3.92721	No_Sig
TRBV4-2	0.781773	5.57111e-05	4.25406	0.687048	0.000187478	3.72705	No_Sig
C14orf93	0.781289	0.00077945	3.10821	0.864922	0.000144826	3.83915	No_Sig
AL132712.2	0.781183	0.0688038	1.16239	0.879096	0.029052	1.53682	No_Sig
LY9	0.78112	2.26225e-06	5.64546	0.345634	0.0149238	1.82612	No_Sig
AMPH	0.781021	0.00358616	2.44537	0.908985	0.000494187	3.30611	No_Sig
XYLB	0.780646	0.00665947	2.17656	0.691456	0.0121176	1.91658	No_Sig
TRAV26-2	0.778723	0.0192908	1.71465	0.60262	0.0596624	1.2243	No_Sig
FKBP5	0.777419	5.75408e-13	12.24	0.54184	5.58724e-10	9.2528	No_Sig
DNAJB4	0.776454	8.33718e-05	4.07898	0.709462	0.00016771	3.77544	No_Sig
AL445490.1	0.774949	0.026475	1.57716	-0.258702	0.513463	0.289491	No_Sig
FAM8A1	0.773813	3.21958e-09	8.4922	0.927424	4.0524e-11	10.3923	No_Sig
TRBV27	0.772474	0.000100956	3.99587	0.687434	0.000275788	3.55943	No_Sig
EPB41	0.771666	1.69969e-11	10.7696	0.745164	1.91914e-11	10.7169	No_Sig
MT-ND4	0.770995	2.27411e-06	5.64319	0.684878	8.64631e-06	5.06317	No_Sig
ZBTB45	0.770243	0.00317071	2.49884	0.711119	0.00452257	2.34461	No_Sig
PDE7B	0.769543	0.0542272	1.26578	0.817297	0.0311026	1.5072	No_Sig
ZNF287	0.767785	0.00428039	2.36852	0.865126	0.000902822	3.0444	No_Sig
ABAT	0.767643	0.000428092	3.36846	0.730489	0.000502636	3.29875	No_Sig
AL031186.1	0.767608	0.0940272	1.02675	0.216412	0.664076	0.177782	No_Sig
TPP2	0.766343	1.60206e-10	9.79532	0.451726	1.4336e-06	5.84357	No_Sig
XPNPEP2	0.766182	0.0845598	1.07284	0.838079	0.0448069	1.34866	No_Sig
MIR503HG	0.76479	0.0901115	1.04522	0.704755	0.101882	0.991902	No_Sig
TRMT10A	0.764596	7.63963e-06	5.11693	0.78792	2.50842e-06	5.6006	No_Sig
DNASE1L1	0.764294	0.00646024	2.18975	0.833357	0.00205373	2.68746	No_Sig
ZNF688	0.764039	0.00412471	2.38461	0.688718	0.00695296	2.15783	No_Sig
AC011912.1	0.763896	0.123694	0.907651	0.700369	0.136477	0.864939	No_Sig
HERC6	0.763777	2.51971e-08	7.59865	0.123483	0.249555	0.602834	No_Sig
VNN2	0.763223	2.26225e-06	5.64546	0.943192	2.57855e-08	7.58862	No_Sig
ASB2	0.76079	2.845e-05	4.54592	0.966363	3.68711e-07	6.43331	No_Sig
HS1BP3	0.759574	0.000581031	3.2358	0.757166	0.000396235	3.40205	No_Sig
TRBV18	0.758972	0.00101382	2.99404	0.793457	0.000398839	3.3992	No_Sig
SPTBN1	0.757441	5.53458e-05	4.25692	0.664636	0.000192502	3.71556	No_Sig
C11orf21	0.756412	1.5767e-08	7.80225	0.611765	3.9992e-07	6.39803	No_Sig
AL138789.1	0.756352	0.210743	0.676246	0.512939	0.388936	0.410122	No_Sig
AC006547.1	0.756269	0.00580161	2.23645	0.677467	0.010035	1.99848	No_Sig
AFG1L	0.756065	0.0217495	1.66255	0.782716	0.012584	1.90018	No_Sig
TTC23	0.756028	0.0638922	1.19455	0.563936	0.156101	0.806594	No_Sig
S1PR1	0.754935	3.26923e-06	5.48555	0.503992	0.000461612	3.33572	No_Sig
PMFBP1	0.754828	0.00186156	2.73012	0.305284	0.201976	0.694701	No_Sig
AF230666.1	0.754145	0.249814	0.602383	0.83549	0.168212	0.774142	No_Sig
NCK1-DT	0.753531	0.0202301	1.694	0.788399	0.0107997	1.96659	No_Sig
RCSD1	0.751886	9.3332e-12	11.03	0.665207	6.47643e-11	10.1887	No_Sig
TSEN34	0.751139	0.0135353	1.86853	0.433817	0.147013	0.832645	No_Sig
ZC3H12D	0.74919	6.59443e-07	6.18082	0.835392	4.75412e-08	7.32293	No_Sig
OMG	0.748804	0.0650006	1.18708	0.455768	0.261049	0.583279	No_Sig
TM7SF2	0.748438	0.00319871	2.49503	0.803964	0.00106519	2.97257	No_Sig
PYM1	0.747805	0.000135733	3.86731	0.707596	0.000171744	3.76512	No_Sig
TRANK1	0.747435	3.37067e-08	7.47228	0.666544	1.48704e-07	6.82768	No_Sig
TRAV29DV5	0.746212	0.00126335	2.89848	0.515506	0.0187755	1.72641	No_Sig
SYTL2	0.745727	3.42318e-07	6.46557	0.709303	4.55906e-07	6.34113	No_Sig
HOPX	0.745592	6.54945e-07	6.1838	0.537238	5.99513e-05	4.2222	No_Sig
SLX4IP	0.745549	4.1265e-06	5.38442	0.788112	8.5535e-07	6.06786	No_Sig
OR4D1	0.745086	0.124439	0.905043	0.158138	0.77154	0.112642	No_Sig
TRBJ1-3	0.744299	0.00519579	2.28435	0.758434	0.0030423	2.5168	No_Sig
LBH	0.74403	1.21195e-10	9.91651	0.695486	2.37378e-10	9.62456	No_Sig
HSPBAP1	0.74354	8.30203e-06	5.08082	0.372926	0.0113644	1.94445	No_Sig
GIMAP1	0.743365	7.0686e-10	9.15067	0.876069	1.29392e-11	10.8881	No_Sig
TRGV2	0.743209	0.0122405	1.9122	0.410005	0.161815	0.79098	No_Sig
AL118516.1	0.742593	0.165737	0.780579	0.615747	0.229854	0.638547	No_Sig
TMEM187	0.742369	0.031044	1.50802	0.907547	0.00536937	2.27008	No_Sig
NME7	0.742245	0.000366363	3.43609	0.803806	8.38345e-05	4.07658	No_Sig
LINC02615	0.741848	0.137357	0.86215	0.8104	0.0828641	1.08163	No_Sig
AC005842.1	0.741474	0.0090292	2.04435	0.794242	0.00355765	2.44884	No_Sig
AL359220.1	0.741033	4.8925e-05	4.31047	0.925721	7.75949e-07	6.11017	No_Sig
GYPE	0.74065	0.0398074	1.40004	0.457804	0.200741	0.697364	No_Sig
SUCLG2-AS1	0.740408	0.0191805	1.71714	0.362465	0.256106	0.59158	No_Sig
PSTK	0.740357	0.00815919	2.08835	0.249909	0.3878	0.411393	No_Sig
LINC02273	0.73971	4.3002e-05	4.36651	0.623032	0.000247024	3.60726	No_Sig
TVP23A	0.7393	0.139809	0.854464	0.135803	0.81062	0.0911825	No_Sig
RGS17	0.738817	0.0113585	1.94468	0.7777	0.00540041	2.26757	No_Sig
ZNF513	0.737955	0.000349818	3.45616	0.743832	0.000206231	3.68565	No_Sig
CATSPERB	0.737411	0.017296	1.76205	0.191207	0.566011	0.247175	No_Sig
ID2	0.736859	3.51452e-09	8.45413	0.321831	0.000731691	3.13567	No_Sig
TRBV6-1	0.736689	0.000181136	3.742	0.700686	0.000207324	3.68335	No_Sig
EARS2	0.736641	0.00269103	2.57008	0.739404	0.00177782	2.75011	No_Sig
TNFRSF11A	0.736405	0.000190049	3.72113	0.822042	2.49062e-05	4.60369	No_Sig
DYNC2H1	0.736361	0.156946	0.804249	0.592018	0.239271	0.62111	No_Sig
MAOA	0.736148	0.399858	0.398094	-0.838891	0.34798	0.458446	No_Sig
TRBV6-2	0.735483	0.00114817	2.93999	0.382265	0.0767965	1.11466	No_Sig
RBMS2	0.734571	0.00471034	2.32695	0.901791	0.000383513	3.41622	No_Sig
OR10G2	0.73378	0.00027881	3.55469	0.971242	2.67042e-06	5.57342	No_Sig
AC016747.1	0.733761	0.000301641	3.52051	0.542195	0.00455724	2.3413	No_Sig
AL359232.1	0.732404	0.18181	0.740382	0.068734	0.914627	0.0387561	No_Sig
AC112484.1	0.731441	0.0552781	1.25745	0.506477	0.175761	0.755078	No_Sig
AP001469.3	0.73112	0.0505933	1.29591	0.898981	0.01071	1.97021	No_Sig
SPIRE1	0.730809	0.030004	1.52282	-0.260015	0.491032	0.30889	No_Sig
AC137932.1	0.730198	0.000977885	3.00971	0.659624	0.00186085	2.73029	No_Sig
NUP62CL	0.72984	0.00772127	2.11231	0.634854	0.0156343	1.80592	No_Sig
KLF8	0.729453	5.03683e-05	4.29784	0.611335	0.000304323	3.51667	No_Sig
TRBD1	0.728571	0.00846344	2.07245	0.694253	0.00871413	2.05978	No_Sig
PRR33	0.72786	0.000650565	3.18671	0.757108	0.000268966	3.5703	No_Sig
SH2D1A	0.727119	5.45692e-07	6.26305	0.7699	1.16223e-07	6.93471	No_Sig
APBB1IP	0.723923	3.8367e-10	9.41604	0.747811	9.93094e-11	10.003	No_Sig
TRAV16	0.723847	0.00959391	2.018	0.491066	0.0701537	1.15395	No_Sig
FAM107B	0.723653	4.99458e-06	5.3015	0.50672	0.000364445	3.43837	No_Sig
PERP	0.721668	0.000325256	3.48778	0.538713	0.00432435	2.36408	No_Sig
BEX3	0.721527	0.0198986	1.70118	0.533034	0.075462	1.12227	No_Sig
SPRY3	0.721224	0.0752714	1.12337	0.539496	0.171712	0.7652	No_Sig
CBR4	0.721061	1.05998e-06	5.9747	0.699945	9.56628e-07	6.01926	No_Sig
TRIM69	0.720874	2.44631e-09	8.61149	0.761969	4.11023e-10	9.38613	No_Sig
TRAV8-4	0.720831	0.00068121	3.16672	0.443451	0.0265811	1.57543	No_Sig
SHISA5	0.720564	1.50195e-06	5.82335	0.704774	1.22949e-06	5.91028	No_Sig
FEM1A	0.720336	0.0189907	1.72146	-0.239819	0.483526	0.31558	No_Sig
TRBV14	0.71984	0.00388638	2.41045	0.524946	0.027794	1.55605	No_Sig
AC008115.3	0.719475	0.00227033	2.64391	0.981264	3.4104e-05	4.4672	No_Sig
BLOC1S4	0.719338	0.00126809	2.89685	0.553723	0.00908234	2.0418	No_Sig
LINGO3	0.718291	0.0145942	1.83582	0.757637	0.00686647	2.16327	No_Sig
TRAV10	0.717952	0.0132803	1.87679	0.331396	0.252907	0.597039	No_Sig
AC009403.1	0.717706	0.0184765	1.73338	0.87341	0.00273599	2.56289	No_Sig
MARCKSL1	0.717248	0.00119579	2.92235	0.644159	0.00236258	2.62661	No_Sig
ZCWPW1	0.716314	0.0238866	1.62185	0.844235	0.00510388	2.2921	No_Sig
AC011450.1	0.716304	0.145197	0.838043	0.981757	0.0288616	1.53968	No_Sig
IMPG2	0.715188	0.00251915	2.59875	0.684469	0.0026293	2.58016	No_Sig
CIRBP-AS1	0.714324	0.154251	0.811771	0.362855	0.475031	0.323278	No_Sig
CALCOCO1	0.713801	4.67607e-07	6.33012	0.871796	6.47112e-09	8.18902	No_Sig
FUZ	0.712612	0.00454515	2.34245	0.66186	0.00605467	2.21791	No_Sig
CKMT2	0.712307	0.203396	0.691658	0.744318	0.1518	0.818729	No_Sig
PTPN12	0.71194	1.19224e-06	5.92364	0.64488	3.34118e-06	5.4761	No_Sig
TRAV21	0.711476	4.52881e-05	4.34402	0.663793	7.08775e-05	4.14949	No_Sig
TTC24	0.711127	0.000950632	3.02199	0.582087	0.00444333	2.35229	No_Sig
NAA80	0.710641	0.00830631	2.08059	0.769832	0.00286915	2.54225	No_Sig
TRGV10	0.710439	0.00111946	2.95099	0.481211	0.0196185	1.70733	No_Sig
TRIM34	0.709528	8.77813e-05	4.0566	0.706135	5.59544e-05	4.25217	No_Sig
FOXO1	0.709516	4.76167e-09	8.32224	0.750505	8.05722e-10	9.09381	No_Sig
TRAV34	0.709453	0.0712092	1.14746	0.313844	0.437175	0.359344	No_Sig
S1PR4	0.709319	7.50238e-06	5.1248	0.610717	3.9149e-05	4.40728	No_Sig
PER3	0.709079	0.0285043	1.54509	0.298659	0.368393	0.433689	No_Sig
DYRK1B	0.708774	0.0354726	1.45011	0.900004	0.00487783	2.31177	No_Sig
ANAPC15	0.70805	0.0146421	1.8344	0.684236	0.013238	1.87818	No_Sig
TRIM13	0.706767	1.33222e-05	4.87542	0.770736	1.84812e-06	5.73327	No_Sig
SAMD9	0.706705	6.10401e-05	4.21438	0.380617	0.0159226	1.79799	No_Sig
FLVCR1-DT	0.70638	0.0119977	1.9209	0.539217	0.046896	1.32886	No_Sig
PATL2	0.706369	5.9169e-10	9.22791	0.239743	0.00318026	2.49754	No_Sig
AC012645.3	0.706235	0.057742	1.23851	0.668592	0.0584817	1.23298	No_Sig
CSGALNACT1	0.705968	0.012007	1.92056	0.450625	0.0984843	1.00663	No_Sig
AC026412.3	0.704979	0.133582	0.87425	0.528792	0.24747	0.606478	No_Sig
RAP1GAP2	0.704607	1.93882e-06	5.71246	-0.234521	0.080167	1.096	No_Sig
MTRNR2L12	0.704114	0.0979561	1.00897	0.969625	0.0141535	1.84914	No_Sig
SELL	0.703917	2.06328e-14	13.6854	0.262514	2.69633e-06	5.56923	No_Sig
TRAV36DV7	0.7033	0.0660961	1.17982	0.700887	0.0527218	1.27801	No_Sig
UCKL1-AS1	0.703112	0.123437	0.908556	0.631796	0.144448	0.840289	No_Sig
AC004263.2	0.702513	0.0004303	3.36623	0.371447	0.0478621	1.32001	No_Sig
PJVK	0.702403	0.0127867	1.89324	0.517781	0.057728	1.23861	No_Sig
LXN	0.701268	0.00430489	2.36604	0.96913	7.22798e-05	4.14098	No_Sig
BSN	0.701213	0.193324	0.713715	0.858433	0.0812235	1.09032	No_Sig
GSTO2	0.700711	0.199657	0.699716	0.848536	0.0905733	1.043	No_Sig
IFT172	0.700485	0.000343219	3.46443	0.973848	1.57176e-06	5.80361	No_Sig
PAN2	0.699575	5.62475e-06	5.2499	0.811859	2.6886e-07	6.57047	No_Sig
BRD3OS	0.698399	0.000468089	3.32967	0.93793	4.39338e-06	5.3572	No_Sig
LINC01547	0.698319	0.068757	1.16268	0.225962	0.579939	0.236618	No_Sig
MYO1F	0.69826	4.95725e-09	8.30476	0.615514	2.94717e-08	7.53059	No_Sig
PEX10	0.69715	0.100958	0.995861	0.710901	0.0763166	1.11738	No_Sig
CDC20	0.69703	1.46806e-08	7.83326	0.381553	0.000124984	3.90314	No_Sig
NBPF20	0.695396	0.195345	0.709197	-0.107496	0.865251	0.062858	No_Sig
TADA3	0.694394	2.39381e-08	7.62091	0.898054	7.02193e-11	10.1535	No_Sig
NSG1	0.694389	0.0311646	1.50634	0.81534	0.00776653	2.10977	No_Sig
AGMAT	0.693757	0.000487024	3.31245	0.455273	0.0148186	1.82919	No_Sig
SELPLG	0.693276	4.91881e-11	10.3081	0.545115	3.09398e-09	8.50948	No_Sig
FXN	0.692861	0.00120733	2.91817	0.270358	0.193824	0.712592	No_Sig
CASTOR2	0.692702	0.0342458	1.46539	0.386637	0.234431	0.629986	No_Sig
APOLD1	0.692681	2.10196e-06	5.67738	0.656782	2.78068e-06	5.55585	No_Sig
GCNT1	0.692661	0.0122405	1.9122	0.775993	0.00346171	2.46071	No_Sig
TRAV23DV6	0.69222	0.00207269	2.68347	0.446379	0.0377589	1.42298	No_Sig
CAMK1	0.692204	0.139504	0.855414	0.73931	0.0915861	1.03817	No_Sig
TRAC	0.692128	1.05143e-08	7.97822	0.500848	1.6988e-06	5.76986	No_Sig
TRAV1-1	0.691823	0.0233926	1.63092	0.703024	0.0155337	1.80872	No_Sig
SLC25A30	0.69177	1.42855e-07	6.8451	0.700923	5.60716e-08	7.25126	No_Sig
HACD4	0.691647	2.15443e-07	6.66667	0.854947	2.16691e-09	8.66416	No_Sig
C21orf62-AS1	0.690905	4.70595e-05	4.32735	0.787513	3.49395e-06	5.45668	No_Sig
CRLF2	0.690826	0.00194751	2.71052	0.477413	0.0244207	1.61224	No_Sig
POLR3GL	0.69062	1.0276e-05	4.98818	0.77873	8.09456e-07	6.09181	No_Sig
ADNP-AS1	0.689886	0.165557	0.781052	0.137592	0.803044	0.0952607	No_Sig
PSMD6-AS2	0.689741	0.0183687	1.73592	0.798786	0.00418508	2.3783	No_Sig
THAP2	0.689326	0.000161219	3.79258	0.964158	5.11273e-07	6.29135	No_Sig
AC092329.4	0.689255	0.00207735	2.68249	0.455481	0.0331364	1.47969	No_Sig
CHN1	0.689226	0.41009	0.387121	0.98849	0.183665	0.735974	No_Sig
EIF1B-AS1	0.689218	0.0368677	1.43335	0.86513	0.00565912	2.24725	No_Sig
TRBV11-2	0.689026	0.0107584	1.96825	0.826291	0.0014696	2.8328	No_Sig
CNPY4	0.689016	9.4085e-06	5.02648	0.82671	2.26795e-07	6.64437	No_Sig
B3GALT4	0.688602	0.0360899	1.44261	0.753539	0.0157138	1.80372	No_Sig
AC068205.2	0.687557	0.136082	0.866198	0.696304	0.107791	0.967419	No_Sig
TRMT1L	0.687008	9.36444e-06	5.02852	0.71472	2.78553e-06	5.55509	No_Sig
AC092123.1	0.686902	0.161728	0.791216	0.908474	0.0441303	1.35526	No_Sig
ITGA5	0.686667	5.03899e-09	8.29766	0.997494	1.16896e-12	11.9322	No_Sig
SEPTIN7-AS1	0.685964	0.0212242	1.67317	0.69879	0.0141468	1.84934	No_Sig
ATP8A2	0.685394	0.00102578	2.98895	0.58701	0.00315136	2.5015	No_Sig
TRIM73	0.685129	0.00618496	2.20866	0.870646	0.000376508	3.42423	No_Sig
ADAMTS10	0.684322	0.137866	0.860542	0.80372	0.060507	1.21819	No_Sig
AL356019.2	0.683814	0.0489954	1.30985	0.91973	0.00496867	2.30376	No_Sig
CCDC183	0.682811	0.161522	0.791767	0.696924	0.126729	0.897123	No_Sig
PLLP	0.681681	0.209265	0.679303	0.789425	0.113524	0.944913	No_Sig
AP000873.2	0.680535	0.0204913	1.68843	0.325788	0.26998	0.568668	No_Sig
GPR19	0.679729	0.000339338	3.46937	0.539424	0.00260153	2.58477	No_Sig
AC004889.1	0.679318	5.24345e-05	4.28038	0.381431	0.0124159	1.90602	No_Sig
ZBTB49	0.679244	0.00187649	2.72665	0.444299	0.032881	1.48305	No_Sig
ZNF625	0.678826	0.0571606	1.2429	0.801614	0.0162857	1.78819	No_Sig
ACTA2	0.678402	0.165606	0.780924	0.414394	0.394704	0.403728	No_Sig
LINC00863	0.677538	0.0181028	1.74225	0.643244	0.0186116	1.73022	No_Sig
AC103706.1	0.677399	0.174139	0.759103	0.822199	0.0723131	1.14078	No_Sig
PLXNA3	0.67729	4.86189e-07	6.31319	0.878563	1.68178e-09	8.77423	No_Sig
GTF2H5	0.677269	0.00128916	2.88969	0.899616	2.09663e-05	4.67848	No_Sig
CCDC7	0.677159	0.000326535	3.48607	0.731917	7.61193e-05	4.11851	No_Sig
AL161756.3	0.676647	0.176203	0.753986	0.801208	0.0817637	1.08744	No_Sig
CD226	0.676589	4.82547e-07	6.31646	0.723505	8.54132e-08	7.06847	No_Sig
VMAC	0.676263	0.000145492	3.83716	0.609895	0.000327326	3.48502	No_Sig
RYR3	0.675694	0.0606311	1.2173	-0.208555	0.611769	0.213413	No_Sig
COLGALT2	0.67358	0.152622	0.816384	0.565287	0.208778	0.680315	No_Sig
OAS1	0.673321	8.45293e-07	6.07299	0.245418	0.0292383	1.53405	No_Sig
TRAV26-1	0.672841	0.000992571	3.00324	0.514189	0.00802172	2.09573	No_Sig
RPTOR	0.672805	1.68694e-08	7.7729	0.631863	2.89678e-08	7.53808	No_Sig
GAL3ST4	0.671936	1.38474e-05	4.85863	0.579921	6.55138e-05	4.18367	No_Sig
ADAM11	0.671888	0.241956	0.616263	0.0174074	0.9796	0.00895144	No_Sig
AC136475.1	0.669599	0.000925632	3.03356	0.68307	0.000482862	3.31618	No_Sig
HIST1H1C	0.669473	0.0429004	1.36754	0.486571	0.130079	0.885792	No_Sig
LIMS1	0.669453	4.24721e-06	5.3719	0.796128	1.37892e-07	6.86046	No_Sig
GALNT2	0.669282	1.47539e-06	5.83109	0.623975	2.55218e-06	5.59309	No_Sig
AC012020.1	0.669193	0.00171173	2.76656	0.640875	0.0017763	2.75048	No_Sig
TRAV14DV4	0.668959	0.00142009	2.84768	0.274255	0.177883	0.749865	No_Sig
AC010969.2	0.666423	0.012397	1.90668	0.288121	0.282145	0.549528	No_Sig
SLFN5	0.665887	0.00106222	2.97378	0.583754	0.00268774	2.57061	No_Sig
RIPOR2	0.665668	5.89028e-09	8.22986	0.650795	4.97907e-09	8.30285	No_Sig
AC005070.3	0.665164	0.0152354	1.81715	0.379745	0.158069	0.801154	No_Sig
CDC25B	0.66442	4.76256e-12	11.3222	0.321731	2.12275e-06	5.6731	No_Sig
AC012368.1	0.663816	0.0364624	1.43815	0.708258	0.0183188	1.7371	No_Sig
GPR171	0.663774	1.22432e-08	7.9121	0.525418	4.47162e-07	6.34953	No_Sig
PYROXD2	0.663057	0.0053984	2.26773	0.953154	6.04416e-05	4.21866	No_Sig
ESYT2	0.661516	9.16869e-10	9.03769	0.698952	1.57968e-10	9.80143	No_Sig
DDIT4L	0.660998	0.238285	0.622904	-0.883652	0.167335	0.776413	No_Sig
LRRN3	0.660811	5.71989e-10	9.24261	0.554897	8.99536e-09	8.04598	No_Sig
AC027020.1	0.660517	0.11294	0.947151	0.427232	0.300365	0.52235	No_Sig
CPTP	0.660465	0.00396055	2.40224	0.669617	0.00240134	2.61955	No_Sig
PRKACB	0.658913	5.18302e-10	9.28542	0.767906	1.25135e-11	10.9026	No_Sig
CAB39L	0.658041	0.0167394	1.77626	0.54193	0.0400417	1.39749	No_Sig
SNAPC3	0.657659	2.22616e-07	6.65244	0.7261	1.9723e-08	7.70503	No_Sig
AL606834.2	0.657619	0.2207	0.656197	0.589465	0.246772	0.607704	No_Sig
MIATNB	0.657228	0.000237141	3.62499	0.617447	0.000316125	3.50014	No_Sig
PAPSS2	0.65686	0.0554586	1.25603	0.251492	0.479848	0.318897	No_Sig
AL121839.2	0.656698	0.00538766	2.2686	0.58166	0.00985398	2.00639	No_Sig
LINC02804	0.656684	0.178453	0.748477	0.898169	0.0435723	1.36079	No_Sig
XXYLT1	0.656053	0.0356693	1.44771	0.947221	0.00151807	2.81871	No_Sig
PRKY	0.655702	5.7625e-09	8.23939	0.548426	8.60017e-08	7.06549	No_Sig
AC064836.4	0.653717	0.420832	0.375891	1.14095	0.103413	0.985425	No_Sig
KRBA2	0.653433	0.00982873	2.0075	0.931767	0.000180702	3.74304	No_Sig
TMSB4X	0.652497	1.67428e-09	8.77617	0.766547	3.4699e-11	10.4597	No_Sig
AC240565.1	0.652193	0.102277	0.990222	0.596299	0.116264	0.934555	No_Sig
MAP3K1	0.652063	3.31616e-07	6.47936	0.519977	7.30178e-06	5.13657	No_Sig
MT-CO1	0.651925	2.76194e-09	8.55879	0.647914	1.75872e-09	8.7548	No_Sig
SRGN	0.651761	3.44726e-10	9.46253	0.815976	1.82114e-12	11.7397	No_Sig
NT5C1B	0.651045	0.314591	0.502253	0.8067	0.169815	0.770025	No_Sig
SRPK2	0.650572	1.9416e-08	7.71184	0.615836	2.97276e-08	7.52684	No_Sig
RNF217	0.650243	0.174035	0.759364	0.450194	0.332045	0.478803	No_Sig
CTSK	0.650186	0.000765291	3.11617	0.795947	3.72545e-05	4.42882	No_Sig
ISG15	0.650129	0.0201797	1.69509	-0.0822757	0.800536	0.0966189	No_Sig
RGCC	0.649861	0.0100406	1.99824	0.743904	0.002281	2.64187	No_Sig
SLC51A	0.649668	0.0119678	1.92198	0.437769	0.0795929	1.09913	No_Sig
FAM172A	0.649362	2.58801e-06	5.58703	0.795868	3.66845e-08	7.43552	No_Sig
AC007541.1	0.649225	0.209942	0.677901	0.569367	0.245832	0.609362	No_Sig
DUSP23	0.648539	0.218505	0.660538	0.202052	0.723039	0.140838	No_Sig
TRGV4	0.648508	0.045689	1.34019	0.617868	0.0452672	1.34422	No_Sig
OMA1	0.648441	0.000102478	3.98937	0.547429	0.000504907	3.29679	No_Sig
GIPC1	0.648323	0.0023894	2.62171	0.487525	0.0162572	1.78895	No_Sig
ARHGAP1	0.648098	3.40139e-07	6.46834	0.582991	1.13244e-06	5.94599	No_Sig
TRAV20	0.647805	0.0156932	1.80429	0.442802	0.0875256	1.05786	No_Sig
PPP2R5C	0.647697	2.77841e-09	8.5562	0.516809	1.00192e-07	6.99917	No_Sig
ZBP1	0.647002	0.00320412	2.49429	0.614642	0.00350392	2.45545	No_Sig
IFNAR2	0.646905	2.52151e-09	8.59834	0.864008	3.42931e-12	11.4648	No_Sig
GABBR1	0.645335	8.04321e-05	4.09457	0.615219	9.33698e-05	4.02979	No_Sig
CAMK4	0.645201	1.71921e-05	4.76467	0.818878	2.3241e-07	6.63375	No_Sig
RWDD2A	0.645185	0.00806364	2.09347	0.503324	0.0313572	1.50366	No_Sig
NR4A2	0.644816	0.0927845	1.03252	-0.00445819	0.992172	0.00341313	No_Sig
FRMD8	0.643275	0.000176284	3.75379	0.626567	0.000157101	3.80382	No_Sig
NIBAN1	0.643092	8.20843e-05	4.08574	0.288976	0.0482472	1.31653	No_Sig
HDAC5	0.643023	0.000443586	3.35302	0.663607	0.000200569	3.69774	No_Sig
AL133406.2	0.642432	0.211281	0.675139	0.608545	0.209279	0.679273	No_Sig
PRKCZ-AS1	0.642419	0.277705	0.556416	0.51119	0.37262	0.428734	No_Sig
AC026748.3	0.641971	0.0303114	1.51839	0.497144	0.0817637	1.08744	No_Sig
SERPINB9	0.641578	6.48911e-06	5.18781	0.529085	6.12067e-05	4.2132	No_Sig
COQ7	0.641024	0.0020829	2.68133	0.54988	0.0055726	2.25394	No_Sig
DEPDC1	0.640303	0.000718939	3.14331	0.490067	0.00607382	2.21654	No_Sig
COG4	0.640263	2.13891e-08	7.66981	0.591355	5.0207e-08	7.29924	No_Sig
AC034102.6	0.640091	0.247712	0.606054	0.957774	0.0528443	1.277	No_Sig
GIMAP5	0.6393	5.19534e-08	7.28439	0.601662	8.66173e-08	7.0624	No_Sig
CEP68	0.638809	0.000507987	3.29415	0.629307	0.00042197	3.37472	No_Sig
CEP128	0.638653	1.37065e-06	5.86307	0.228465	0.0391453	1.40732	No_Sig
KTN1-AS1	0.637526	0.238295	0.622884	0.958692	0.049793	1.30283	No_Sig
GIN1	0.637215	0.00185231	2.73229	0.740312	0.000233689	3.63136	No_Sig
FCER1G	0.636637	0.00557799	2.25352	0.416511	0.0597668	1.22354	No_Sig
COL11A2	0.636194	0.139287	0.856091	0.415316	0.326933	0.485542	No_Sig
ST6GALNAC6	0.635771	1.46301e-08	7.83475	0.810015	5.51453e-11	10.2585	No_Sig
ARL10	0.635641	0.000664672	3.17739	0.829907	1.25207e-05	4.90237	No_Sig
RFX3-AS1	0.635386	0.000162091	3.79024	0.270784	0.0828641	1.08163	No_Sig
MFSD1	0.635279	1.11173e-06	5.954	0.519084	1.52911e-05	4.81556	No_Sig
TMBIM1	0.635112	1.45555e-06	5.83697	0.585131	3.10593e-06	5.50781	No_Sig
TRBV19	0.635	2.91598e-05	4.53522	0.54482	0.000138818	3.85756	No_Sig
MTFR1L	0.634616	2.37914e-05	4.62358	0.928137	1.8129e-08	7.74163	No_Sig
PRMT2	0.634278	2.19778e-10	9.65802	0.651363	6.63827e-11	10.1779	No_Sig
SIGIRR	0.634058	3.05884e-06	5.51444	0.722724	1.83188e-07	6.7371	No_Sig
AC003102.1	0.634054	0.00838269	2.07662	0.207428	0.399361	0.398634	No_Sig
SAMD12	0.633488	0.00853337	2.06888	0.4749	0.0399046	1.39898	No_Sig
RABGAP1L	0.633331	4.21704e-09	8.37499	0.44613	1.19226e-06	5.92363	No_Sig
ZC3H10	0.632749	0.000120799	3.91794	0.387238	0.0105386	1.97722	No_Sig
NPFF	0.631694	0.221795	0.654048	0.500126	0.315365	0.501186	No_Sig
AP5S1	0.631312	0.00110362	2.95718	0.543221	0.00326852	2.48565	No_Sig
SMUG1	0.631224	0.00351526	2.45404	0.836181	9.94522e-05	4.00239	No_Sig
AC099811.1	0.631193	0.122644	0.911353	0.829889	0.028015	1.55261	No_Sig
PTPN13	0.630875	0.238713	0.622123	0.696975	0.159806	0.796408	No_Sig
AC104794.3	0.630783	0.174116	0.759161	-0.166122	0.753653	0.122828	No_Sig
RFESD	0.630506	0.183383	0.73664	0.887461	0.0385197	1.41432	No_Sig
PROX2	0.630455	0.204532	0.689238	0.822998	0.0691172	1.16041	No_Sig
AC240274.1	0.630248	0.135306	0.868684	0.252779	0.564476	0.248354	No_Sig
FAM200A	0.630078	0.00163491	2.78651	0.842131	2.81551e-05	4.55044	No_Sig
TRBC1	0.629284	2.31412e-07	6.63561	0.677039	3.52432e-08	7.45292	No_Sig
TRBV3-1	0.628144	0.00169033	2.77203	0.548442	0.00403808	2.39383	No_Sig
PTER	0.628011	0.000112056	3.95057	0.569583	0.000240933	3.6181	No_Sig
ZNF528	0.627608	0.00343929	2.46353	0.901261	3.08784e-05	4.51035	No_Sig
CDK5	0.626992	0.00219483	2.6586	0.449509	0.020864	1.6806	No_Sig
YPEL3	0.626893	7.3929e-06	5.13119	0.75955	1.62265e-07	6.78978	No_Sig
CAPS	0.626529	0.0178055	1.74945	0.560561	0.0267574	1.57256	No_Sig
LGALS9C	0.626472	0.102976	0.987263	0.848194	0.0174925	1.75715	No_Sig
CAPN2	0.626279	1.99519e-08	7.70002	0.363751	6.76993e-05	4.16942	No_Sig
UBA6-AS1	0.625569	0.000110863	3.95521	0.865796	3.91936e-07	6.40678	No_Sig
AC108134.3	0.625537	0.000113178	3.94624	0.893008	2.13006e-07	6.67161	No_Sig
SEPHS2	0.625485	7.29602e-09	8.13691	0.375374	2.15204e-05	4.66715	No_Sig
SUN2	0.625245	3.68186e-09	8.43393	0.53547	3.71249e-08	7.43033	No_Sig
TPP1	0.62478	3.56659e-08	7.44775	0.882568	2.10236e-11	10.6773	No_Sig
CNN2	0.624733	7.35072e-10	9.13367	0.538076	7.23932e-09	8.1403	No_Sig
MFSD10	0.624483	0.00135747	2.86727	0.922418	4.86786e-06	5.31266	No_Sig
OGFOD2	0.624397	0.00761989	2.11805	0.749035	0.000972765	3.01199	No_Sig
ANTXR2	0.624197	0.00870537	2.06021	0.57685	0.0113499	1.94501	No_Sig
RASGRP2	0.624165	2.39381e-08	7.62091	0.267523	0.00209783	2.67823	No_Sig
ARL15	0.623365	0.00218898	2.65976	0.509095	0.00873577	2.0587	No_Sig
TSPAN14	0.623212	1.84134e-10	9.73487	0.439298	7.6881e-08	7.11418	No_Sig
CYP4V2	0.622865	3.69037e-07	6.43293	0.698631	2.47532e-08	7.60637	No_Sig
ERN1	0.622109	7.75308e-06	5.11053	0.434207	0.000523143	3.28138	No_Sig
STXBP1	0.622089	0.000267417	3.57281	0.526456	0.00113256	2.94594	No_Sig
LINC00299	0.622002	0.140876	0.851163	0.275528	0.524722	0.28007	No_Sig
ATP8B2	0.621428	1.99277e-06	5.70054	0.342533	0.00222864	2.65196	No_Sig
RCN1	0.6211	4.93102e-05	4.30706	0.314282	0.0225721	1.64643	No_Sig
DNAAF2	0.620644	0.00410886	2.38628	0.469777	0.0228405	1.64129	No_Sig
TCF7	0.620474	1.62327e-08	7.78961	0.577333	3.49519e-08	7.45653	No_Sig
AC087501.4	0.620422	0.146079	0.835412	0.624289	0.118306	0.926993	No_Sig
FRRS1	0.620382	0.232232	0.634078	0.834004	0.0777513	1.10929	No_Sig
ACADSB	0.620097	3.39274e-07	6.46945	0.845282	4.84936e-10	9.31432	No_Sig
TTC26	0.619966	0.116534	0.933546	0.412529	0.292071	0.534511	No_Sig
PRDM15	0.619905	6.02237e-05	4.22023	0.509655	0.000432333	3.36418	No_Sig
ATP8B1	0.619422	0.270099	0.568478	0.652877	0.21206	0.673542	No_Sig
IL12RB1	0.619113	2.62154e-06	5.58144	0.548941	9.84337e-06	5.00686	No_Sig
LINC00920	0.617892	0.198094	0.703128	0.713205	0.107508	0.96856	No_Sig
FOXP3	0.617802	0.376082	0.424718	0.841137	0.175735	0.755143	No_Sig
FAM120C	0.617322	0.000455532	3.34148	0.479802	0.00382145	2.41777	No_Sig
TRBV10-3	0.617268	0.00324194	2.48919	0.551938	0.00600341	2.2216	No_Sig
KANK1	0.617032	0.0138275	1.85926	0.154655	0.561692	0.250502	No_Sig
NR1D2	0.616815	2.68393e-05	4.57123	0.321135	0.0142967	1.84476	No_Sig
GIMAP2	0.616791	1.4156e-09	8.84906	0.756	1.16686e-11	10.933	No_Sig
LIPA	0.616587	1.00014e-06	5.99994	0.483999	2.46306e-05	4.60852	No_Sig
AC021054.1	0.615684	0.0316244	1.49998	0.301872	0.294878	0.530358	No_Sig
MZF1-AS1	0.615328	0.0843861	1.07373	0.632699	0.0602441	1.22009	No_Sig
AL391988.1	0.615246	0.203347	0.691763	0.0552937	0.921368	0.0355667	No_Sig
AC005332.7	0.614901	0.123777	0.90736	0.668967	0.0729508	1.13697	No_Sig
TRAV8-3	0.614268	0.000375223	3.42571	0.660569	9.30271e-05	4.03139	No_Sig
ADAP1	0.613648	0.154366	0.811449	0.0354291	0.944046	0.0250067	No_Sig
RTP4	0.613382	0.000995466	3.00197	0.58123	0.0011838	2.92672	No_Sig
ZNF18	0.612946	0.000525757	3.27922	0.525332	0.00180114	2.74445	No_Sig
AC093110.1	0.612921	0.0420357	1.37638	0.539819	0.0613114	1.21246	No_Sig
AL355916.1	0.612468	0.0779542	1.10816	0.383515	0.264328	0.577857	No_Sig
COQ5	0.612046	0.000573033	3.24182	0.861897	3.03247e-06	5.5182	No_Sig
DGCR6L	0.61203	0.000937459	3.02805	0.685684	0.000159882	3.7962	No_Sig
UQCRHL	0.612018	0.103668	0.984356	0.228207	0.562745	0.249688	No_Sig
INPP5F	0.611799	1.73859e-06	5.7598	0.493593	2.6545e-05	4.57602	No_Sig
CDIP1	0.611757	0.000437457	3.35906	0.606528	0.00031898	3.49624	No_Sig
FBXL20	0.611729	9.27717e-06	5.03258	0.869137	1.05802e-08	7.97551	No_Sig
CCDC84-DT	0.611726	0.0641895	1.19254	0.0503018	0.89719	0.0471158	No_Sig
AL365295.1	0.611289	0.253091	0.596724	-0.142447	0.815942	0.0883408	No_Sig
AC010186.3	0.61097	2.57576e-06	5.5891	0.760463	2.75935e-08	7.55919	No_Sig
AXIN1	0.610939	4.61802e-05	4.33554	0.602673	3.31358e-05	4.4797	No_Sig
AL359715.2	0.609959	0.205442	0.687311	0.848447	0.0518727	1.28506	No_Sig
SLC9B1	0.609823	0.123044	0.909941	0.658465	0.0734959	1.13374	No_Sig
PCBD2	0.609608	9.0487e-05	4.04341	0.59556	7.4792e-05	4.12614	No_Sig
RC3H1	0.608684	1.52152e-06	5.81772	0.606662	9.12477e-07	6.03978	No_Sig
LENG9	0.60731	0.310738	0.507605	-0.178337	0.790592	0.102047	No_Sig
CYP2D6	0.607247	0.0398466	1.39961	0.741524	0.00799475	2.0972	No_Sig
VPS33A	0.60717	8.19639e-08	7.08638	0.507928	9.69579e-07	6.01342	No_Sig
AP002807.1	0.607096	0.0166875	1.77761	0.344902	0.165123	0.782192	No_Sig
ALKBH4	0.607069	0.0159066	1.79842	0.540574	0.0245344	1.61022	No_Sig
MYLK	0.607005	0.158615	0.799655	0.709366	0.0755901	1.12154	No_Sig
ATP8B3	0.606803	0.00039912	3.3989	0.895167	7.71079e-07	6.1129	No_Sig
GEMIN6	0.606751	0.00237818	2.62375	0.342137	0.0740895	1.13024	No_Sig
ERBB2	0.606579	0.0134306	1.8719	0.937738	0.000106329	3.97335	No_Sig
AC027097.1	0.606579	0.211695	0.674289	0.226294	0.657705	0.181969	No_Sig
ARL4A	0.6064	0.000711195	3.14801	0.0888468	0.635401	0.196952	No_Sig
IDNK	0.606267	0.0146779	1.83334	0.853731	0.000432741	3.36377	No_Sig
[truncated: 11,118 more rows]

## Sheet: Sheet3.D2-Circ-vs-Lin
Gene Symbol	log2FC	AveExpr	t	PValue	FDR	B	DEG_Category
BANK1	2.86054	1.72839	4.62646	7.81449e-05	0.00381051	-0.7702	Up
PIR	2.34323	0.243947	5.12494	2.01003e-05	0.00151526	0.394016	Up
MEF2C	2.20956	1.7335	3.23654	0.00312112	0.0459997	-2.70433	Up
TMCC3	2.07588	0.42729	3.79501	0.000732476	0.0177924	-1.9575	Up
AL137186.1	1.79978	0.713002	5.58732	5.72405e-06	0.000636292	1.26653	Up
GMPR	1.67799	0.251639	3.6285	0.00113557	0.0237759	-1.7379	Up
MS4A1	1.56781	3.35039	4.84708	4.28557e-05	0.00255517	0.682132	Up
CYBB	1.56284	2.43844	5.31945	1.18393e-05	0.00107101	1.6572	Up
EPB41L4B	1.55911	0.214772	3.23602	0.00312528	0.0460093	-2.15826	Up
APBB2	1.54917	1.06365	4.05335	0.000368017	0.0111304	-0.791036	Up
RGS16	1.52969	2.43464	3.7649	0.000793166	0.0186117	-0.998316	Up
EBI3	1.49615	0.0478582	3.66327	0.00103661	0.0222906	-2.23384	Up
SLC6A9	1.46734	1.78864	3.52008	0.00150688	0.0285574	-1.81921	Up
TNFRSF9	1.38692	3.36947	6.79904	2.27863e-07	6.09976e-05	6.47551	Up
TSPAN13	1.27401	0.716545	3.28448	0.00276318	0.0424236	-1.94616	Up
ABCA1	1.25562	1.57271	3.26523	0.00290194	0.0435524	-1.92641	Up
BASP1	1.23946	2.0779	3.56228	0.00135011	0.0266307	-1.40567	Up
SLC26A4-AS1	1.20522	2.02955	3.9053	0.000546559	0.0144833	-0.438815	Up
NR4A3	1.14122	2.79479	7.21899	7.71373e-08	3.06609e-05	7.40294	Up
FEM1A	1.12963	1.34356	3.93417	0.000506097	0.0137728	-1.00125	Up
AKAP12	1.12929	0.740202	3.31592	0.00255025	0.0402889	-2.06122	Up
CCL22	1.10444	5.77643	6.97024	1.46167e-07	4.35526e-05	7.50747	Up
NR4A2	1.08893	2.19027	5.12103	2.03152e-05	0.00152271	2.26803	Up
IFIT1	1.08536	4.88006	4.25121	0.000216127	0.00767565	0.659601	Up
GPAT3	1.07142	1.21199	3.62162	0.00115623	0.0241117	-1.05754	Up
LIF	1.0495	7.47379	4.44218	0.000128914	0.00538524	0.866917	Up
IL4I1	1.0246	1.37993	3.44335	0.00183829	0.0322399	-1.67829	Up
SLC26A4	1.01938	4.19349	5.28943	1.2846e-05	0.00110856	3.25056	Up
DMD	1.01324	2.26823	4.05767	0.00036378	0.0110456	-0.107333	Up
ALDH1L2	1.01245	2.86481	3.64632	0.00108378	0.0230404	-0.832963	Up
PIP5K1B	0.991527	1.82889	3.93275	0.000508017	0.0137829	-0.477996	Up
PTGFRN	0.959416	2.35475	4.12496	0.000303663	0.00969136	0.131956	Up
MAP3K8	0.945048	4.55626	7.0629	1.15099e-07	4.08043e-05	7.46909	Up
NCS1	0.94492	1.12781	3.61917	0.00116367	0.0241789	-0.943366	Up
EVI5	0.939606	4.23455	9.02954	9.30361e-10	1.35595e-06	12.063	Up
GRB10	0.934254	2.65274	4.22857	0.000229743	0.0080361	0.381391	Up
SLC7A11	0.877919	4.70703	3.67365	0.00100875	0.0220898	-0.724714	Up
SPAG1	0.861579	4.07585	6.96173	1.49414e-07	4.35526e-05	7.20823	Up
STYK1	0.827679	2.35828	3.7114	0.000913394	0.0207816	-0.828058	Up
CTH	0.814116	4.44372	4.53497	0.000100209	0.0045154	1.3558	Up
EGR3	0.788914	2.19322	6.14474	1.27898e-06	0.000226708	5.058	Up
ATF3	0.786744	3.70174	5.38163	9.99863e-06	0.000957314	3.22601	Up
DRAM1	0.777621	2.44844	3.3808	0.00215973	0.0361341	-1.45797	Up
NETO2	0.774321	2.96152	3.52633	0.00148258	0.0283072	-1.05182	Up
IFIT3	0.772367	6.42137	4.83122	4.47476e-05	0.00260639	2.01198	Up
ZBED2	0.760015	5.69574	9.40123	3.96129e-10	7.42289e-07	13.1995	Up
ENPP2	0.749521	4.34023	5.84829	2.83023e-06	0.000407958	4.59989	Up
RHOU	0.741502	3.61147	3.51015	0.00154624	0.0289744	-1.09541	Up
SLC7A5	0.740537	7.3376	8.49494	3.27996e-09	3.30948e-06	11.179	Up
ABCG1	0.733885	3.86886	3.63935	0.00110375	0.0233515	-0.785298	Up
ADAM19	0.73258	7.19705	6.57154	4.13112e-07	0.000102241	6.48135	Up
HBEGF	0.707514	3.47017	3.45735	0.00177297	0.0315241	-1.1946	Up
FMNL2	0.702873	2.24791	3.21206	0.00332067	0.0478125	-1.76125	Up
CD40LG	0.700424	5.44885	3.51104	0.00154267	0.0289488	-1.26421	Up
GZMB	0.698214	7.28577	7.2555	7.02733e-08	3.03745e-05	8.16733	Up
BIRC3	0.692296	8.01249	8.27924	5.5118e-09	4.25284e-06	10.6794	Up
ELL2	0.676595	6.39932	9.28188	5.20051e-10	8.52688e-07	12.9025	Up
CMPK2	0.674738	7.00018	5.41836	9.04961e-06	0.000885848	3.50831	Up
EDA2R	0.673737	2.49475	3.50151	0.0015813	0.0294485	-1.1311	Up
TENT5C	0.673031	5.19834	5.70702	4.1417e-06	0.000532614	4.31863	Up
POLR3G	0.671591	4.3759	7.02403	1.2722e-07	4.17187e-05	7.56366	Up
FLT1	0.667947	3.62245	5.17383	1.75948e-05	0.00137376	2.94064	Up
ADAM9	0.667042	4.91956	5.32998	1.15053e-05	0.00104802	3.35905	Up
IL2RA	0.666909	8.48354	12.9229	2.84608e-13	1.8666e-09	20.2262	Up
TNFSF10	0.663632	7.1696	7.04878	1.19361e-07	4.12016e-05	7.70176	Up
DUSP5	0.643508	4.38272	4.96236	3.1302e-05	0.0020226	2.41476	Up
SEMA7A	0.642944	4.50913	5.36244	1.05337e-05	0.000986928	3.43114	Up
STX3	0.64194	5.82295	4.43921	0.000129956	0.00541154	1.01135	Up
OSBPL6	0.64125	2.02253	3.25154	0.00300459	0.0446649	-1.71823	Up
AP1S3	0.638854	3.3855	4.07281	0.000349306	0.0107776	0.214637	Up
EHD4	0.635694	4.85334	4.89232	3.78849e-05	0.00236636	2.23659	Up
CREM	0.632152	5.58207	8.20512	6.59744e-09	4.8077e-06	10.4279	Up
IFIH1	0.628358	7.03967	7.11707	1.00141e-07	3.73704e-05	7.87209	Up
BCL2L1	0.624744	5.19253	3.94704	0.00048902	0.0135081	-0.128379	Up
PNPT1	0.621116	6.75072	7.34909	5.53798e-08	2.50488e-05	8.44145	Up
OASL	0.610183	5.66099	5.21413	1.57668e-05	0.00129258	3.04117	Up
GPR63	0.604837	3.02862	3.65606	0.00105643	0.0226056	-0.778773	Up
LYRM1	0.603524	5.04253	7.58511	3.0519e-08	1.66799e-05	8.92397	Up
HMGN5	0.592669	3.79026	5.2356	1.48719e-05	0.00123465	3.10466	Up
LINC02693	0.589164	3.74541	3.96192	0.000469989	0.0131795	-0.0351943	Up
RRAS2	0.584927	5.82012	6.49696	5.02664e-07	0.000115674	6.32335	Up
IL18R1	0.583986	5.47088	7.90639	1.37149e-08	8.56656e-06	9.71339	Up
NQO1	0.581851	3.0631	4.33349	0.000173041	0.0064851	0.848121	Up
IL1RAP	0.579459	4.81597	3.81971	0.000686085	0.0168528	-0.470254	Up
CDK2AP1	0.576438	5.37849	7.22023	7.68935e-08	3.06609e-05	8.10613	Up
PSAT1	0.573136	7.72353	11.4515	4.89947e-12	1.60666e-08	17.4288	Up
TSPOAP1	0.573116	4.85983	3.87011	0.000600189	0.0154064	-0.370928	Up
RSAD2	0.568451	6.78034	4.47181	0.000118956	0.00508257	1.05627	Up
HERC5	0.56413	7.438	8.41483	3.97449e-09	3.47556e-06	10.9953	Up
CTNNA1	0.562327	5.08097	6.32148	7.9933e-07	0.000162002	5.88104	Up
TNFRSF8	0.559433	4.29198	4.01342	0.000409548	0.0118851	0.0207691	Up
COQ3	0.550427	3.81191	5.2838	1.30444e-05	0.00111832	3.22047	Up
GNB4	0.548923	4.4128	5.53759	6.54927e-06	0.000709973	3.87994	Up
GSDME	0.5393	2.84566	3.52189	0.00149981	0.0285294	-1.05308	Up
TPD52	0.538489	5.49664	6.57416	4.10273e-07	0.000102241	6.51692	Up
SNHG4	0.537132	5.41798	4.75335	5.53214e-05	0.00298622	1.81656	Up
USP18	0.533707	5.68381	4.39921	0.000144837	0.00582028	0.950043	Up
SEMA4A	0.531109	4.3814	3.57288	0.0013133	0.0261405	-1.03022	Up
TNF	0.530421	4.82726	5.42485	8.89157e-06	0.000876923	3.58572	Up
TIGAR	0.526134	4.42469	4.98801	2.91887e-05	0.00195341	2.49303	Up
ANO10	0.524839	3.10731	3.25142	0.00300549	0.0446649	-1.64367	Up
MCOLN2	0.520453	5.37183	3.94156	0.000496224	0.0136012	-0.179464	Up
LMNA	0.520057	4.26665	4.20566	0.000244383	0.00824056	0.514945	Up
RIOX2	0.516695	6.2133	7.03147	1.24803e-07	4.17187e-05	7.66076	Up
ANKRD33B	0.511928	4.62582	5.03439	2.57234e-05	0.00179433	2.60929	Up
GARS	0.511682	8.13048	11.2492	7.38589e-12	1.93761e-08	17.0853	Up
LACTB	0.510113	5.20396	6.87868	1.85264e-07	5.17046e-05	7.22788	Up
PMAIP1	0.509068	6.21205	6.53862	4.50458e-07	0.00010743	6.42767	Up
MZT1	0.508573	6.57196	7.35613	5.43992e-08	2.50488e-05	8.4604	Up
KIF3A	0.508377	5.41207	5.51228	7.01429e-06	0.00074802	3.81807	Up
RASGRP3	0.506728	4.86502	4.11291	0.000313663	0.00993278	0.296578	Up
HEG1	0.503292	5.89082	5.80342	3.19356e-06	0.000431855	4.55816	Up
BATF3	0.500865	5.03108	3.44446	0.00183301	0.0322399	-1.37291	Up
IQCG	-0.500358	3.47653	-3.51695	0.00151916	0.0286716	-1.06336	Down
AGMAT	-0.501896	3.94034	-4.34901	0.000165927	0.00632694	0.899649	Down
ARHGAP33	-0.510099	5.00786	-4.69207	6.53669e-05	0.00331049	1.73079	Down
LBH	-0.514539	6.32985	-7.10776	1.02564e-07	3.73704e-05	7.84787	Down
ARHGEF11	-0.516859	4.04643	-4.30221	0.000188315	0.00688057	0.784664	Down
TNS4	-0.530103	2.88715	-3.88292	0.000580099	0.0150638	-0.263325	Down
APBB3	-0.535529	3.98817	-4.53378	0.000100536	0.0045154	1.34873	Down
ARRDC3	-0.535739	4.53742	-4.21119	0.000240766	0.00817815	0.525326	Down
TCF7	-0.542778	8.02403	-7.17332	8.66946e-08	3.34463e-05	7.99398	Down
ZNF395	-0.542807	5.2796	-3.66161	0.00104116	0.022334	-1.00379	Down
KLF2	-0.545941	5.60517	-4.29321	0.000192955	0.00697243	0.681254	Down
GBE1	-0.549177	5.8318	-3.26052	0.00293688	0.0439259	-2.03436	Down
P2RX7	-0.553578	3.97601	-3.37236	0.00220706	0.0366456	-1.40862	Down
MYADM	-0.554733	5.83612	-5.68147	4.43754e-06	0.000545933	4.22208	Down
TSPAN32	-0.559445	3.41405	-3.83167	0.000664678	0.0164501	-0.359596	Down
ZFP36	-0.562424	5.26077	-6.18864	1.13774e-06	0.000204436	5.54172	Down
LINC00426	-0.564402	4.42984	-4.78185	5.119e-05	0.00280945	1.97252	Down
MXI1	-0.565693	3.96704	-3.45444	0.00178634	0.031664	-1.29028	Down
KLRK1	-0.569376	4.80401	-5.62124	5.22217e-06	0.000606188	4.08607	Down
TLR1	-0.572496	3.05726	-3.44006	0.001854	0.032296	-1.26309	Down
ZNF117	-0.57365	4.88734	-5.62204	5.21093e-06	0.000606188	4.09745	Down
CYB561D2	-0.574335	2.92085	-3.27895	0.00280236	0.0427923	-1.5889	Down
CFAP44	-0.584744	3.37852	-3.84883	0.000635085	0.0158373	-0.315692	Down
PIK3IP1	-0.589456	5.45304	-7.6725	2.45203e-08	1.3984e-05	9.17811	Down
ABTB1	-0.59934	3.38934	-3.57722	0.00129852	0.0259226	-0.947516	Down
FAM13A	-0.606157	2.90403	-3.8952	0.000561447	0.0147732	-0.212601	Down
CYP4V2	-0.611888	5.3448	-6.96944	1.46468e-07	4.35526e-05	7.46794	Down
EEPD1	-0.618929	2.97325	-3.36387	0.00225569	0.037124	-1.41041	Down
AC119396.1	-0.626075	2.73578	-3.40418	0.0020337	0.0347797	-1.32253	Down
RFX8	-0.628748	4.10633	-4.40345	0.000143186	0.00581475	1.03125	Down
ZSWIM3	-0.629809	2.64531	-3.37035	0.00221847	0.036742	-1.44687	Down
JAM3	-0.631982	3.27313	-3.50116	0.00158277	0.0294485	-1.10746	Down
PLAC8	-0.63544	6.51243	-7.24715	7.17855e-08	3.03745e-05	8.19283	Down
SLC9A3-AS1	-0.639462	3.11727	-3.34554	0.00236416	0.0384206	-1.44226	Down
SAMD3	-0.64153	3.47037	-3.82841	0.000670437	0.0165614	-0.398886	Down
LINC00861	-0.642852	3.10562	-3.68216	0.000986428	0.021801	-0.864508	Down
MYO15B	-0.651699	4.06846	-3.54347	0.00141791	0.0274722	-1.01896	Down
PPFIA4	-0.669383	3.64163	-3.25284	0.00299471	0.0446649	-1.80714	Down
XYLB	-0.67678	2.37938	-3.59795	0.00123007	0.0251321	-0.954342	Down
ZMAT1	-0.678043	4.50251	-5.46295	8.01816e-06	0.000826778	3.68876	Down
AC025171.2	-0.681329	3.53971	-3.36334	0.00225871	0.0371273	-1.41836	Down
LY86	-0.697883	2.526	-3.38974	0.00211067	0.0355858	-1.41606	Down
TRIB2	-0.699309	5.38077	-8.30214	5.21474e-09	4.25284e-06	10.5864	Down
EGR1	-0.699625	2.99049	-4.82992	4.4907e-05	0.00260639	1.95491	Down
AFF2	-0.701895	2.8604	-3.85559	0.000623798	0.0157353	-0.413623	Down
MIEF2	-0.709658	2.23745	-3.45951	0.0017631	0.0315241	-1.2864	Down
GPR18	-0.710148	3.64403	-4.96606	3.09882e-05	0.00201224	2.28216	Down
ZNF69	-0.713368	2.85595	-3.7019	0.000936514	0.0211433	-0.662829	Down
TXNIP	-0.713565	8.53957	-13.4719	1.04431e-13	1.36982e-09	21.1223	Down
TRAPPC6A	-0.717895	3.36054	-4.24081	0.000222283	0.00780431	0.593424	Down
PYROXD2	-0.733067	2.14589	-3.85485	0.000625025	0.015736	-0.478805	Down
AOAH	-0.733183	3.00268	-3.91393	0.000534137	0.0143255	-0.213075	Down
LMO7	-0.738616	5.63965	-5.88142	2.58896e-06	0.000391569	4.74358	Down
RTL6	-0.741961	3.83104	-5.82448	3.01755e-06	0.000419859	4.43028	Down
SLC14A1	-0.742327	3.97306	-5.85036	2.81452e-06	0.000407958	4.58276	Down
TRBV6-1	-0.745182	2.33236	-4.62282	7.89221e-05	0.00383415	1.03178	Down
TSPOAP1-AS1	-0.748753	4.0016	-5.50639	7.12709e-06	0.000750546	3.69403	Down
SIRPB1	-0.753016	3.42686	-4.60486	8.28723e-05	0.00396728	1.47068	Down
LIME1	-0.767177	4.57129	-5.16667	1.79413e-05	0.00139223	2.93565	Down
FAM102A	-0.773818	6.91704	-8.79465	1.61089e-09	1.92091e-06	11.8652	Down
TOGARAM2	-0.775473	2.17851	-3.20841	0.00335151	0.0481509	-1.75147	Down
SLC28A3	-0.784768	2.15394	-3.26626	0.00289433	0.0435524	-1.64139	Down
DET1	-0.785506	2.55384	-3.57839	0.00129456	0.0259226	-1.01818	Down
CCDC142	-0.788503	2.83228	-3.69675	0.00094929	0.0213216	-0.734333	Down
IRS2	-0.802573	2.4205	-3.37558	0.00218886	0.0364948	-1.49386	Down
FCGRT	-0.835001	2.02714	-3.5676	0.00133153	0.0264231	-1.19731	Down
TRBV10-3	-0.840179	2.09265	-4.6962	6.46374e-05	0.00329902	1.21292	Down
FCMR	-0.842533	5.17046	-8.12928	7.93568e-09	5.47854e-06	10.0517	Down
PNPLA7	-0.886857	1.78428	-3.49709	0.00159956	0.0295098	-1.42743	Down
FBXL16	-0.893623	1.24369	-3.26537	0.00290089	0.0435524	-1.95978	Down
ACSL6	-0.896843	3.37929	-5.83737	2.9146e-06	0.000415504	4.24196	Down
GATD3B	-0.907188	2.24443	-3.55122	0.00138959	0.0270433	-1.14843	Down
LINC01163	-0.912452	1.68592	-3.73802	0.000851497	0.0195606	-0.916612	Down
HSF4	-0.915848	2.67195	-3.63541	0.0011152	0.0235558	-0.922236	Down
KCNMB4	-0.924063	1.79583	-3.66334	0.00103642	0.0222906	-0.987565	Down
KLRB1	-0.931077	1.69208	-3.71698	0.000900062	0.0205681	-1.07895	Down
MTSS2	-0.931133	2.48825	-3.43245	0.00189078	0.032806	-1.28603	Down
FAM153CP	-0.934492	2.89853	-3.33136	0.0024516	0.0393607	-1.50027	Down
MEGF6	-0.936338	2.88661	-3.76152	0.000800286	0.018648	-0.602401	Down
PNMA3	-0.946713	2.10831	-3.90681	0.000544368	0.0144586	-0.581095	Down
GNLY	-0.949129	5.46997	-8.79801	1.59822e-09	1.92091e-06	11.8273	Down
EPHA4	-0.966571	1.7778	-3.38219	0.00215205	0.0360978	-1.58647	Down
ZNF662	-1.03048	2.09784	-4.32619	0.000176495	0.00659569	0.362999	Down
IGFBP2	-1.11403	2.97324	-4.15827	0.000277648	0.00910476	0.43389	Down
CACNA1I	-1.13596	2.4765	-4.53258	0.000100862	0.0045154	1.06511	Down
HIF1A-AS3	-1.215	0.616255	-3.76147	0.000800398	0.018648	-0.915185	Down
GPA33	-1.24536	1.36766	-4.73361	5.83768e-05	0.00311272	0.822789	Down
PARD6G	-1.24622	0.562201	-3.52848	0.00147431	0.0283072	-1.84821	Down
TCEA3	-1.26698	2.99813	-4.00222	0.000422003	0.0121925	-0.0224696	Down
IDUA	-1.32112	1.80815	-5.18475	1.70794e-05	0.0013539	1.60968	Down
PLXNA4	-1.32836	1.6944	-3.85293	0.000628207	0.0157433	-0.987137	Down
AC004982.2	-1.35488	0.23863	-3.82283	0.000680429	0.0167767	-1.65547	Down
AC068587.4	-1.3828	0.507904	-3.22939	0.00317822	0.0465796	-2.30552	Down
GZMK	-1.43181	1.3274	-3.54748	0.00140319	0.0272677	-1.71116	Down
ZNF883	-1.43502	0.218578	-3.69729	0.000947963	0.0213216	-1.91009	Down
FGFBP2	-1.45242	1.08839	-5.0608	2.39373e-05	0.00171577	1.09164	Down
LINC00921	-1.48809	0.370513	-3.27571	0.00282558	0.0430467	-2.44645	Down
AFF3	-1.52214	2.41954	-7.39587	4.91846e-08	2.48919e-05	6.39566	Down
SDK2	-1.53081	1.50426	-3.63284	0.00112274	0.0236197	-0.928271	Down
AL109615.2	-1.55162	0.651974	-4.4679	0.000120224	0.00510046	0.210728	Down
COL6A1	-1.61742	0.543397	-3.39466	0.00208415	0.0353201	-2.53564	Down
TNS1	-1.62701	0.614344	-3.48914	0.00163287	0.0300398	-1.86205	Down

## Sheet: Sheet4.D4-Circ-vs-Lin
Gene Symbol	log2FC	AveExpr	t	PValue	FDR	B	DEG_Category
RGS16	3.4591	2.43464	5.07907	2.2775e-05	0.000858447	2.01854	Up
CCL17	3.40039	0.694461	6.54032	4.48439e-07	3.97444e-05	4.82821	Up
ASS1	3.03468	2.97688	6.75207	2.57531e-07	2.46572e-05	6.19273	Up
AICDA	2.99535	1.24754	4.48424	0.000115011	0.00284643	0.834779	Up
SPIB	2.93595	0.711563	5.78689	3.33901e-06	0.000201833	3.21499	Up
CD180	2.78896	1.09564	5.08313	2.25245e-05	0.000853915	2.1142	Up
KIF1A	2.78462	-0.183874	3.75519	0.00081377	0.0122333	-0.929244	Up
GMPR	2.73326	0.251639	4.40717	0.000141749	0.00330841	0.53798	Up
OLAH	2.72345	0.922371	5.01595	2.70489e-05	0.000980113	1.81513	Up
GBGT1	2.70065	-0.324993	3.36488	0.00224981	0.0247158	-1.6404	Up
LINC00632	2.64859	0.276571	4.2994	0.000189753	0.00414178	0.236526	Up
BCL6B	2.42278	1.04477	4.48577	0.000114534	0.00283996	0.659541	Up
DPF3	2.40542	1.29326	4.72699	5.94386e-05	0.00173972	1.27646	Up
MYH7	2.34161	-0.404907	3.51013	0.0015463	0.0191348	-1.37762	Up
APBB2	2.32046	1.06365	4.2233	0.000233029	0.00486726	0.270507	Up
EBF4	2.21002	0.0295118	3.01617	0.00542127	0.0448125	-2.25291	Up
TANC1	2.07058	0.165939	3.70046	0.000940086	0.0134914	-0.903007	Up
ARMC9	1.99544	0.286622	3.96016	0.000472201	0.00811777	-0.337546	Up
SYK	1.95992	1.99435	3.51445	0.00152906	0.0189571	-1.07718	Up
SLC6A9	1.9213	1.78864	5.70692	4.1428e-06	0.000239388	4.15705	Up
AC004264.1	1.91816	0.380257	3.01942	0.00537783	0.0445898	-2.22258	Up
BANK1	1.87411	1.72839	3.17211	0.00367295	0.0346855	-1.81785	Up
RBM47	1.7415	0.557387	2.95985	0.006229	0.049102	-2.32873	Up
PAX5	1.67723	2.90353	3.24309	0.00306977	0.0308553	-1.66517	Up
MS4A1	1.59215	3.35039	5.2509	1.42655e-05	0.000614484	3.07878	Up
IL4I1	1.54895	1.37993	3.33618	0.00242151	0.0260891	-1.54606	Up
DDIT4L	1.54465	0.0857514	3.13119	0.00407068	0.0369348	-1.90033	Up
PIK3R3	1.54144	2.78817	5.18941	1.6864e-05	0.000678544	2.94493	Up
JDP2	1.5081	0.975007	3.53932	0.00143331	0.0181177	-1.06531	Up
ALDH1L2	1.5056	2.86481	3.27332	0.00284282	0.029155	-1.60736	Up
IFIT1	1.49668	4.88006	4.84064	4.36137e-05	0.00138184	1.95864	Up
RPS6KL1	1.48497	1.08271	3.30198	0.00264264	0.0276203	-1.54329	Up
LINC02732	1.47836	0.569445	3.84003	0.000650087	0.010336	-0.397144	Up
OSBPL1A	1.47017	0.510528	3.09828	0.00442017	0.0389605	-1.9848	Up
WDFY4	1.45308	2.7514	3.1072	0.00432275	0.0384939	-2.0022	Up
GRB10	1.40272	2.65274	4.50403	0.000108993	0.00275997	1.27335	Up
PLS1	1.39561	2.27216	5.64153	4.94329e-06	0.000273591	4.08205	Up
CMYA5	1.36134	0.129096	3.21715	0.00327819	0.0321376	-1.73659	Up
SPA17	1.35183	0.129048	4.00498	0.000418899	0.00739529	-0.0128592	Up
HSF5	1.34808	1.3145	3.88007	0.000584513	0.00959582	-0.268757	Up
GNAO1	1.32756	2.05431	5.36652	1.04175e-05	0.000480374	3.44635	Up
SLCO4C1	1.31215	1.19708	3.80162	0.000719762	0.011128	-0.431154	Up
CCNB3	1.2932	0.31449	2.96636	0.00613011	0.0487621	-2.23263	Up
CHAC1	1.26233	1.8764	4.93787	3.34621e-05	0.0011371	2.36683	Up
CCR8	1.25479	2.07972	3.39533	0.00208054	0.0235563	-1.40653	Up
ABHD17C	1.25408	1.48467	4.11423	0.000312545	0.0060289	0.217153	Up
CCL22	1.18063	5.77643	5.45517	8.18925e-06	0.000402316	3.38582	Up
SH3BP5	1.17128	1.97826	3.04977	0.00498798	0.042293	-2.10952	Up
CFAP58	1.16659	1.08665	3.15781	0.00380751	0.0354962	-1.84627	Up
TLR7	1.165	1.87972	3.91185	0.000537111	0.00896346	-0.153166	Up
AC106795.2	1.1638	0.524612	3.54742	0.00140341	0.0179246	-1.01177	Up
EDNRB-AS1	1.14284	0.363803	3.17946	0.00360558	0.034313	-1.80819	Up
ARRDC3-AS1	1.13695	0.757942	3.00644	0.00555332	0.0454984	-2.1628	Up
PTPMT1	1.13035	0.86424	3.29137	0.00271511	0.0281312	-1.55983	Up
ULBP1	1.12314	1.73162	3.57261	0.00131422	0.017068	-0.938756	Up
FAM153A	1.10301	0.550369	3.62634	0.00114203	0.0155395	-0.839469	Up
GPT2	1.07414	3.93669	6.1034	1.42821e-06	9.60707e-05	5.28352	Up
HEATR9	1.07075	0.465333	6.01848	1.79233e-06	0.000118141	5.11337	Up
RASSF4	1.05947	0.835786	3.14987	0.00388424	0.03588	-1.87023	Up
HYAL3	1.05902	1.1909	3.3341	0.00243447	0.0261691	-1.46811	Up
SLC7A11	1.04897	4.70703	5.65606	4.75291e-06	0.000266966	3.86115	Up
SPSB1	1.04338	3.14278	8.3006	5.23427e-09	9.90252e-07	10.7164	Up
AL445490.1	1.03365	2.0094	3.62588	0.00114341	0.015542	-0.821797	Up
SPAG1	1.01673	4.07585	6.23559	1.0041e-06	7.386e-05	5.64893	Up
JAKMIP1	1.00271	1.0232	3.04824	0.00500696	0.0424266	-2.06808	Up
YBX2	0.999792	1.38431	4.33546	0.000172122	0.00384621	0.857252	Up
IFIT3	0.998977	6.42137	5.45013	8.30201e-06	0.000406194	3.23858	Up
SPIRE1	0.990824	2.57175	3.59993	0.00122372	0.01628	-0.880635	Up
LINC01949	0.988127	0.25678	3.43788	0.00186446	0.0217986	-1.27602	Up
EGR3	0.983216	2.19322	3.57087	0.0013202	0.0171286	-0.941275	Up
DOCK5	0.979754	2.94551	5.31696	1.19197e-05	0.000533622	3.31635	Up
TRIB1	0.972632	3.55333	5.30519	1.23072e-05	0.000549096	3.20109	Up
RPS6KA2	0.969966	3.46321	4.95379	3.20418e-05	0.00110603	2.32195	Up
FEM1A	0.960155	1.34356	3.84817	0.000636197	0.0102393	-0.3046	Up
TRAV38-1	0.957219	0.435051	3.38169	0.0021548	0.0240141	-1.36431	Up
TREML2	0.955505	3.93054	5.50874	7.08189e-06	0.000361452	3.74636	Up
TMEM178B	0.949925	1.15685	3.22575	0.00320763	0.0316616	-1.69806	Up
GNB4	0.94955	4.4128	6.13923	1.29794e-06	8.8672e-05	5.40627	Up
RAP1GAP2	0.939127	3.54556	9.13573	7.27626e-10	1.83544e-07	12.6017	Up
CEP112	0.926063	0.540647	3.16571	0.00373256	0.0350215	-1.86465	Up
ARNTL2	0.925643	5.33792	6.80806	2.22577e-07	2.21177e-05	7.03942	Up
CBS	0.922516	2.85126	3.35624	0.00230021	0.0250628	-1.54114	Up
ELOVL6	0.918052	5.47347	9.31197	4.85472e-10	1.35488e-07	12.9946	Up
LINC00884	0.917357	2.7799	4.97829	2.99722e-05	0.00106544	2.34818	Up
PRADC1	0.914493	2.26384	3.43154	0.00189523	0.0220583	-1.30815	Up
PYCR1	0.905658	3.56128	3.63575	0.00111421	0.0152984	-0.884975	Up
RGS9	0.901363	1.94184	3.19698	0.00344966	0.0333204	-1.90976	Up
CTH	0.898616	4.44372	5.36454	1.0474e-05	0.000480374	3.1986	Up
NRIR	0.891423	2.80206	5.83439	2.93809e-06	0.000179316	4.63588	Up
RYR3	0.884249	1.32209	3.03544	0.00516851	0.0433623	-2.14153	Up
TIGAR	0.879543	4.42469	6.15341	1.24974e-06	8.62783e-05	5.41163	Up
AF165147.1	0.87711	2.86026	5.84115	2.88508e-06	0.00017767	4.57414	Up
LZTS1	0.872309	3.68483	5.40231	9.45257e-06	0.00045087	3.50216	Up
CMPK2	0.866334	7.00018	6.8086	2.22265e-07	2.21177e-05	6.68746	Up
PLEKHG3	0.863801	1.63855	4.76374	5.37777e-05	0.00161906	1.85676	Up
BTBD19	0.86286	0.679445	2.97602	0.00598609	0.0478486	-2.23844	Up
WARS	0.86173	8.40616	10.0125	1.01163e-10	3.90281e-08	14.3992	Up
ARSB	0.859959	3.7656	4.17069	0.000268518	0.00536097	0.359834	Up
TENT5A	0.847929	2.1173	2.96252	0.0061882	0.048898	-2.36652	Up
ABCG2	0.84761	3.44035	3.8727	0.00059607	0.00972469	-0.373422	Up
CD83	0.847277	4.13555	2.96323	0.00617749	0.0488723	-2.61336	Up
TOX2	0.840609	2.99801	5.03597	2.56131e-05	0.000935842	2.54851	Up
ADM2	0.839643	2.81171	4.55712	9.4358e-05	0.00249511	1.33306	Up
BATF3	0.829591	5.03108	3.50119	0.00158263	0.0194741	-1.42549	Up
CHST2	0.828531	3.19571	3.1283	0.00410034	0.0370925	-2.11525	Up
PSPH	0.827001	3.91485	5.13858	1.9367e-05	0.00075382	2.77538	Up
TP63	0.820256	2.53932	6.26368	9.31849e-07	7.02475e-05	5.70193	Up
HFE	0.81912	2.03489	3.70762	0.000922523	0.0133415	-0.67332	Up
LYN	0.814023	3.37962	3.00304	0.00560014	0.0457961	-2.34936	Up
SLC7A5	0.786928	7.3376	8.50236	3.22224e-09	6.40397e-07	10.9331	Up
ZDHHC11	0.785855	2.29868	3.17364	0.00365883	0.0346412	-1.89448	Up
GPR63	0.781781	3.02862	4.19458	0.000251786	0.00515238	0.447184	Up
FADS1	0.778159	6.18627	4.07268	0.000349425	0.00661387	-0.431913	Up
ZBED3	0.773618	2.36228	3.72291	0.000886109	0.0130112	-0.718628	Up
DBN1	0.770647	5.66117	7.35692	5.42904e-08	7.05076e-06	8.25055	Up
PTGER2	0.76653	4.99837	9.00396	9.87338e-10	2.23292e-07	12.2293	Up
BCAT1	0.766455	5.96042	4.2473	0.000218425	0.00462856	0.0453666	Up
ATF5	0.763787	3.47605	3.2953	0.00268806	0.0279392	-1.74708	Up
AC008555.1	0.763405	1.5879	4.8387	4.38453e-05	0.00138412	2.0253	Up
ZDHHC14	0.762046	2.88839	3.97839	0.00044976	0.00784912	-0.136499	Up
TM6SF1	0.75747	3.18905	4.13841	0.000292885	0.00571692	0.117315	Up
SLC27A4	0.744805	3.61819	3.74476	0.000836494	0.0124357	-0.726442	Up
PHGDH	0.741801	6.95345	7.68747	2.36201e-08	3.60261e-06	8.90306	Up
OTOF	0.740668	5.1548	3.38997	0.0021094	0.0237095	-2.13044	Up
APOBEC3B	0.740609	2.0463	3.07261	0.00471246	0.0407015	-2.20617	Up
MYOM2	0.73877	1.50839	4.154	0.000280857	0.00552325	0.304972	Up
ISG15	0.732405	5.3569	3.30738	0.00260651	0.0274174	-2.16519	Up
HASPIN	0.728134	5.05754	5.8626	2.72336e-06	0.000170106	4.48317	Up
PSAT1	0.727265	7.72353	14.8446	9.67708e-15	2.11557e-11	23.6867	Up
APTR	0.719099	1.97573	3.26643	0.00289309	0.0295091	-1.7144	Up
LAMP3	0.71543	5.20862	3.14815	0.00390111	0.0359852	-2.38242	Up
DYRK3	0.71252	3.77317	3.6592	0.00104775	0.0146674	-0.888643	Up
IFI6	0.703855	6.58412	4.7333	5.8426e-05	0.00171448	1.32518	Up
CHAC2	0.702324	4.13938	3.0821	0.0046023	0.0400808	-2.3135	Up
MTHFD1L	0.701825	6.2184	6.79327	2.31315e-07	2.28132e-05	6.85898	Up
PDSS1	0.700939	4.13464	3.67635	0.00100162	0.0141575	-0.897645	Up
HGH1	0.695937	3.35172	3.10918	0.00430132	0.0383812	-2.18337	Up
UCK2	0.692359	5.08932	5.17361	1.76052e-05	0.000699779	2.7497	Up
MARS	0.691812	7.67924	13.4074	1.17303e-13	1.30113e-10	21.1917	Up
PLCD4	0.691441	2.87023	4.75886	5.44973e-05	0.00162834	1.889	Up
BCL2L15	0.686674	2.02402	4.49531	0.000111605	0.00279558	1.06738	Up
SORT1	0.686395	4.13776	3.65684	0.00105427	0.0147116	-1.14613	Up
HECTD2	0.683668	2.50503	3.0938	0.00446995	0.0392452	-2.1244	Up
PPARGC1B	0.680231	4.54067	4.80283	4.83469e-05	0.00149568	1.7609	Up
CENPP	0.678012	3.97861	4.94766	3.25818e-05	0.00111296	2.24899	Up
DPH3	0.677657	4.67871	5.95426	2.12897e-06	0.000134907	4.78632	Up
PGP	0.676855	3.80491	3.2416	0.00308135	0.0308803	-2.01642	Up
AIMP2	0.665191	3.29161	3.00596	0.00555996	0.0455244	-2.3335	Up
HERC5	0.663848	7.438	9.50351	3.14186e-10	9.74991e-08	13.2592	Up
SESN2	0.657599	4.10701	5.3719	1.02665e-05	0.000477537	3.24044	Up
DRP2	0.656441	2.4998	3.48742	0.00164017	0.0199389	-1.28921	Up
PRXL2C	0.654935	2.65512	3.7533	0.000817848	0.0122688	-0.692565	Up
USP31	0.653856	3.62767	4.17875	0.000262756	0.00527775	0.307991	Up
USP46	0.650772	3.71637	4.92284	3.48611e-05	0.00117567	1.99935	Up
ZBTB32	0.645644	5.74634	3.57742	0.00129785	0.0169392	-1.58093	Up
P2RX7	0.645154	3.97601	5.17172	1.7696e-05	0.000701264	2.58442	Up
NEXN	0.643679	4.66426	3.53662	0.00144341	0.018205	-1.34847	Up
POGLUT2	0.642807	3.47393	4.04404	0.000377309	0.00694132	-0.04916	Up
HERC6	0.640294	6.48967	7.80579	1.75936e-08	2.81434e-06	9.27387	Up
COA7	0.636921	4.58638	3.73594	0.000856189	0.0126614	-0.932426	Up
RASGRP3	0.636475	4.86502	4.88059	3.91152e-05	0.00127949	1.89125	Up
CMSS1	0.636123	4.9253	3.3562	0.0023005	0.0250628	-1.7701	Up
AL138756.1	0.634475	2.22566	3.42317	0.00193658	0.0224599	-1.53776	Up
GARS	0.63132	8.13048	13.2901	1.45062e-13	1.46367e-10	20.9634	Up
CDK2AP1	0.629524	5.37849	6.1778	1.1711e-06	8.34853e-05	5.31299	Up
SPSB2	0.627637	3.2903	3.76229	0.000798669	0.0120554	-0.783202	Up
CCDC150	0.625553	4.55107	5.59432	5.61672e-06	0.000300712	3.83208	Up
PHLDB2	0.624884	2.27639	4.01881	0.00040368	0.00720418	-0.0680061	Up
CDCP1	0.623836	2.04074	3.15793	0.00380632	0.0354962	-2.05883	Up
AARS	0.619161	7.56403	7.83003	1.65671e-08	2.68284e-06	9.19202	Up
KCNQ5	0.615273	5.12762	5.38233	9.97976e-06	0.000469192	3.18477	Up
CLIC4	0.610524	5.96689	8.58414	2.6511e-09	5.43351e-07	11.2065	Up
PFKFB2	0.60322	3.68974	6.01053	1.83091e-06	0.00012008	4.93702	Up
IFI44L	0.603196	9.94575	10.1605	7.32243e-11	3.20161e-08	14.5271	Up
OAS3	0.603015	9.03998	7.33251	5.77614e-08	7.42801e-06	7.891	Up
RSAD2	0.599793	6.78034	4.94899	3.24632e-05	0.0011118	1.69632	Up
RCC2	0.595836	8.18417	11.2729	7.03714e-12	3.69225e-09	17.0277	Up
CTPS1	0.595109	6.63285	7.16551	8.84457e-08	1.05467e-05	7.75721	Up
CCNE1	0.593395	5.41624	5.4833	7.58758e-06	0.00037866	3.39109	Up
DUSP5	0.592039	4.38272	3.08229	0.00460012	0.0400808	-2.33744	Up
ENPP2	0.591271	4.34023	4.02169	0.000400585	0.00716845	-0.233046	Up
SUSD1	0.591066	3.96783	5.15482	1.85294e-05	0.000725523	2.65345	Up
POLR3K	0.590018	4.29217	3.37687	0.00218167	0.0241901	-1.73627	Up
DDIAS	0.587087	5.3481	5.44888	8.33013e-06	0.000406194	3.33637	Up
SHMT2	0.58579	7.50715	10.9186	1.45989e-11	7.09238e-09	16.3435	Up
AVEN	0.584596	2.9858	2.9557	0.00629282	0.0494565	-2.49522	Up
TOE1	0.582699	4.28461	3.19847	0.00343676	0.0332526	-2.17511	Up
HDGFL3	0.576758	5.99844	2.96779	0.00610851	0.0486493	-3.30455	Up
GAB2	0.575667	5.26812	5.65532	4.76253e-06	0.000266966	3.77138	Up
EOGT	0.569423	4.41085	3.17897	0.00360997	0.034313	-2.35867	Up
HYOU1	0.566835	6.90661	4.59267	8.56656e-05	0.00232164	0.807646	Up
PNPT1	0.564963	6.75072	5.56863	6.02115e-06	0.000321054	3.4786	Up
IFIT5	0.564879	5.84822	5.22099	1.54751e-05	0.000640336	2.54481	Up
DHCR24	0.56477	6.4357	4.4708	0.000119282	0.00291365	0.64578	Up
DDX60	0.563199	8.16631	7.16971	8.74993e-08	1.05296e-05	7.50211	Up
FRAT2	0.561859	3.6977	4.0402	0.000381219	0.00698386	-0.169372	Up
SARS	0.561508	7.3973	9.09933	7.91458e-10	1.95879e-07	12.2801	Up
PXK	0.559233	6.59318	7.45957	4.18641e-08	5.60338e-06	8.35786	Up
LPGAT1	0.55529	6.80456	8.29664	5.28457e-09	9.90252e-07	10.3817	Up
TSEN15	0.552717	6.49494	9.07124	8.44617e-10	2.01433e-07	12.3104	Up
TLNRD1	0.55075	4.74238	3.54814	0.00140077	0.0179082	-1.52996	Up
TDRD7	0.548618	4.24799	3.17058	0.00368714	0.0347944	-2.36237	Up
XPOT	0.547629	8.40966	8.2561	5.82959e-09	1.077e-06	10.1956	Up
CYCS	0.546592	8.25981	6.36697	7.08566e-07	5.76289e-05	5.47828	Up
HIGD1A	0.546268	5.65252	5.3913	9.73945e-06	0.000459541	3.17787	Up
ADCY3	0.545112	4.86649	4.55567	9.47292e-05	0.00249511	1.03512	Up
IFI44	0.543435	8.05809	7.30722	6.15986e-08	7.76913e-06	7.85031	Up
ICMT	0.543391	6.76854	6.6985	2.96189e-07	2.73599e-05	6.42629	Up
MYBL2	0.542862	7.14505	8.38566	4.26328e-09	8.22374e-07	10.6733	Up
MX1	0.5413	9.22986	5.71849	4.01542e-06	0.000235135	3.57828	Up
SLC25A13	0.533187	3.75688	3.86603	0.000606724	0.00987394	-0.557586	Up
SUV39H1	0.533125	4.77432	4.03096	0.000390766	0.00707561	-0.314283	Up
E2F2	0.53206	6.5386	9.93444	1.20109e-10	4.50135e-08	14.2395	Up
HS3ST3B1	0.526584	3.71393	5.61842	5.26214e-06	0.000286774	3.79312	Up
PMAIP1	0.522031	6.21205	5.51889	6.88968e-06	0.000353015	3.45776	Up
GPATCH4	0.521173	5.39567	3.29871	0.0026648	0.0277634	-2.13248	Up
CA6	0.520525	4.36345	4.96923	3.07216e-05	0.00107747	1.93095	Up
ARL4A	0.517553	4.36584	3.90751	0.000543354	0.00904463	-0.67134	Up
CLCN5	0.517181	3.9749	3.39739	0.00206956	0.0235303	-1.7573	Up
RHOU	0.516596	3.61147	3.03923	0.00512025	0.0431599	-2.60848	Up
IARS	0.515334	8.69215	9.69708	2.03381e-10	6.84037e-08	13.6002	Up
CHRM3-AS2	0.514286	6.99577	4.58968	8.63654e-05	0.00233578	0.607172	Up
USP18	0.510416	5.68381	3.57311	0.00131252	0.0170627	-1.5938	Up
LETM1	0.508455	5.59874	4.52032	0.000104279	0.00267154	0.81619	Up
SLC38A2	0.508023	9.02586	5.82699	2.9972e-06	0.000182011	3.80046	Up
SAMHD1	0.507891	7.97406	8.78696	1.64031e-09	3.52721e-07	11.4806	Up
LRRC59	0.506747	6.24123	4.4802	0.00011628	0.00286545	0.64744	Up
GOT1	0.5059	5.36803	5.17731	1.74289e-05	0.000694876	2.62852	Up
PPRC1	0.504692	5.98052	4.4953	0.000111607	0.00279558	0.734436	Up
SPATS2L	0.503213	4.75131	3.59674	0.00123397	0.016353	-1.369	Up
SLC1A5	0.502983	6.52308	5.41208	9.20509e-06	0.000443908	3.01386	Up
GINS2	0.502556	5.4668	4.65587	7.21357e-05	0.00203485	1.28525	Up
ARHGAP10	0.500833	3.98314	3.05427	0.0049325	0.0419311	-2.56248	Up
CUL7	-0.500082	4.04163	-3.95484	0.000478954	0.00818026	-0.495524	Down
MSS51	-0.503243	2.62998	-3.00115	0.00562631	0.0459368	-2.58069	Down
ATP7A	-0.503841	5.35299	-6.2792	8.94215e-07	6.85931e-05	5.33983	Down
C2CD2	-0.504591	3.65768	-4.53386	0.000100514	0.00260545	0.942473	Down
ZNF256	-0.50514	3.53006	-3.36223	0.00226519	0.0248432	-1.82647	Down
GALNS	-0.505636	3.54683	-5.20086	1.63466e-05	0.000667658	2.75244	Down
CLEC2B	-0.505711	5.24084	-5.1147	2.06686e-05	0.000797383	2.20777	Down
ANKRD10-IT1	-0.506483	4.97461	-6.38873	6.68919e-07	5.48388e-05	5.78899	Down
CCL28	-0.507664	4.65127	-5.37412	1.02047e-05	0.000476352	3.1088	Down
FAM98C	-0.507993	3.23073	-3.26753	0.00288499	0.0294723	-2.07949	Down
PER2	-0.509253	3.89929	-2.97604	0.00598575	0.0478486	-2.63988	Down
KLRC3	-0.511836	2.46553	-3.8545	0.000625604	0.0100935	-0.729519	Down
AC015813.1	-0.51248	6.45779	-6.25842	9.44985e-07	7.08307e-05	5.19249	Down
IGF1R	-0.514634	5.15847	-7.14674	9.28041e-08	1.09668e-05	7.65542	Down
RHOBTB3	-0.516519	2.03341	-3.28065	0.00279029	0.0287738	-1.80736	Down
TMEM107	-0.517908	3.55701	-4.20505	0.000244782	0.00504052	0.155958	Down
FOSL2	-0.519377	5.28266	-3.95843	0.000474386	0.0081234	-0.73203	Down
ZNF665	-0.519416	3.06978	-4.2916	0.000193795	0.0042226	0.537512	Down
AC107884.1	-0.527023	2.35493	-3.42105	0.00194719	0.022543	-1.61665	Down
KRBOX4	-0.528475	4.20146	-5.23692	1.48185e-05	0.000627012	2.81399	Down
ZNF548	-0.529857	5.08658	-7.50097	3.7712e-08	5.37684e-06	8.53909	Down
VKORC1	-0.530159	4.01371	-3.23767	0.00311225	0.031068	-2.17276	Down
KIAA1958	-0.53085	4.33387	-3.03532	0.00517007	0.0433623	-2.8534	Down
TCEA2	-0.531595	4.06137	-3.20842	0.00335137	0.0327326	-2.31861	Down
MTURN	-0.531684	2.98647	-4.41697	0.000138031	0.00325639	0.790149	Down
MYO1E	-0.533178	4.57674	-3.78025	0.00076164	0.0115796	-1.10189	Down
AGER	-0.534284	4.14084	-4.39729	0.000145595	0.00338013	0.530065	Down
BMT2	-0.534408	4.18863	-5.60582	5.44455e-06	0.000294904	3.79259	Down
AC084018.1	-0.534418	1.95414	-3.06482	0.00480471	0.0412286	-2.32665	Down
MALAT1	-0.534497	9.01316	-8.60025	2.55138e-09	5.31214e-07	10.9561	Down
ZNF12	-0.534689	6.18713	-7.89775	1.40107e-08	2.35612e-06	9.44813	Down
TRIT1	-0.536623	4.69588	-4.45578	0.000124243	0.00299394	0.783459	Down
RNASET2	-0.537038	6.17862	-5.9553	2.12305e-06	0.000134907	4.35253	Down
C1QTNF6	-0.539577	3.92564	-5.45876	8.10989e-06	0.000401635	3.33759	Down
LENG8-AS1	-0.539648	2.68238	-3.72717	0.000876221	0.0128994	-0.867943	Down
ENO3	-0.540311	3.70298	-3.92957	0.000512342	0.00867148	-0.45931	Down
STAMBPL1	-0.545273	5.90726	-6.85871	1.95121e-07	1.96877e-05	6.90563	Down
ZNF460	-0.548262	3.3039	-3.0182	0.00539409	0.0446681	-2.70343	Down
LINC01534	-0.548513	2.67219	-4.35688	0.000162432	0.00366716	0.660151	Down
SLC14A1	-0.549635	3.97306	-6.42813	6.0276e-07	5.03593e-05	5.7907	Down
KDM7A-DT	-0.550179	2.76469	-3.41376	0.00198411	0.0228695	-1.63413	Down
MMP24OS	-0.551162	3.02883	-4.37672	0.000153934	0.00351013	0.718267	Down
TPCN2	-0.552793	3.92442	-4.97372	3.0348e-05	0.00107009	2.22236	Down
YPEL1	-0.555495	2.18328	-3.87435	0.000593467	0.00969427	-0.598979	Down
ZNF677	-0.556362	2.78767	-3.78344	0.000755231	0.0115459	-0.682817	Down
PFKP	-0.557717	7.20674	-6.88839	1.80658e-07	1.85132e-05	6.85377	Down
HCG25	-0.55931	1.64379	-3.09849	0.00441787	0.0389605	-2.12463	Down
TAF9B	-0.560108	5.39746	-6.28885	8.71615e-07	6.76508e-05	5.44811	Down
MFSD4A	-0.563374	2.27644	-3.3231	0.00250392	0.0267023	-1.73162	Down
NSMF	-0.564564	5.02304	-4.39071	0.000148211	0.00342268	0.456221	Down
ZNF558	-0.565055	4.84006	-6.36509	7.12104e-07	5.76289e-05	5.68873	Down
SPACA9	-0.57023	1.27576	-3.17974	0.003603	0.034313	-1.94414	Down
AC004585.1	-0.570603	4.47108	-4.51648	0.000105372	0.00269427	0.714729	Down
LINC02580	-0.572104	2.58964	-3.84339	0.000644319	0.0103067	-0.843271	Down
MINDY2	-0.572223	5.83944	-4.35297	0.00016416	0.00369981	0.0945763	Down
ZSCAN25	-0.576072	5.03997	-6.53515	4.54577e-07	4.00181e-05	6.14569	Down
DNMBP	-0.576864	3.1225	-3.81932	0.000686802	0.0107643	-0.612983	Down
WDR45B	-0.58263	5.62675	-7.32125	5.94389e-08	7.56952e-06	8.14514	Down
TCTN1	-0.586212	2.32718	-3.46338	0.00174555	0.0208149	-1.44519	Down
NPHP3	-0.58677	5.29752	-5.19567	1.65793e-05	0.000671205	2.42637	Down
SORBS3	-0.587919	2.89226	-3.07171	0.00472299	0.040704	-2.37592	Down
FAM228B	-0.589903	2.73795	-3.18556	0.00355054	0.0340442	-2.16391	Down
KDM7A	-0.59073	6.45185	-6.17141	1.19122e-06	8.44604e-05	4.90237	Down
EGLN1	-0.591728	6.49567	-7.68751	2.36177e-08	3.60261e-06	8.92666	Down
ANK1	-0.592262	2.53384	-3.86648	0.000606004	0.00987394	-0.495025	Down
PLXDC1	-0.593801	0.575486	-2.98856	0.00580389	0.0470466	-2.42595	Down
CYP3A5	-0.596175	3.32561	-4.21557	0.000237941	0.0049306	0.331233	Down
AIM2	-0.598688	4.22333	-4.5648	9.24068e-05	0.00245862	1.09403	Down
LINC02175	-0.600165	2.50144	-3.79545	0.00073161	0.0112372	-0.786554	Down
WDR60	-0.600194	4.8717	-5.53539	6.5884e-06	0.000344303	3.49304	Down
DENND6B	-0.603652	3.95484	-4.33163	0.000173917	0.0038535	0.509947	Down
TET1	-0.603855	2.97251	-4.08412	0.000338868	0.00645128	-0.0476431	Down
HYPK	-0.604329	2.1344	-3.63494	0.00111657	0.0153002	-0.983894	Down
RNF215	-0.605037	2.16788	-3.23457	0.00313675	0.0312521	-1.90757	Down
XKR6	-0.60749	2.18468	-3.71067	0.00091516	0.0132936	-0.753766	Down
AFF3	-0.607777	2.41954	-3.81298	0.000698429	0.0108804	-0.611809	Down
MYH10	-0.612179	5.03174	-4.47155	0.000119039	0.00291313	0.745027	Down
TNFRSF13C	-0.612407	2.99943	-3.83218	0.000663779	0.0105154	-0.617343	Down
GAPDH	-0.612846	11.1626	-11.8516	2.2065e-12	1.52329e-09	18.033	Down
ZNF292	-0.613734	7.78484	-7.85721	1.5488e-08	2.56936e-06	9.21817	Down
MANEA-DT	-0.617622	2.18363	-3.14586	0.00392359	0.0360991	-2.22711	Down
RBM43	-0.618686	3.86078	-4.62969	7.746e-05	0.00214938	1.28048	Down
DICER1-AS1	-0.62633	1.41183	-4.01107	0.00041213	0.00730529	-0.0363547	Down
FSBP	-0.627218	3.57931	-3.58336	0.00127786	0.0167617	-1.30936	Down
STMN3	-0.628414	2.79723	-4.50266	0.0001094	0.00276493	0.934447	Down
PFKFB3	-0.628572	6.18975	-6.61141	3.72057e-07	3.31991e-05	6.18578	Down
HIC1	-0.63083	5.36802	-5.25349	1.41652e-05	0.000613219	2.78788	Down
GOLGA8A	-0.631691	8.32851	-12.9981	2.47655e-13	2.03031e-10	20.3644	Down
ST20-AS1	-0.631832	1.25894	-2.98671	0.00583047	0.0471797	-2.29121	Down
GOLGA6L9	-0.637435	4.06093	-5.12297	2.02085e-05	0.000781933	2.57026	Down
PTPRO	-0.638116	1.48001	-4.04894	0.000372394	0.00690564	-0.0454777	Down
KANTR	-0.641169	5.04069	-9.33915	4.56276e-10	1.35488e-07	13.0265	Down
SEC14L2	-0.642559	2.06347	-2.9503	0.0063768	0.0499791	-2.43125	Down
ZXDA	-0.646968	2.40826	-3.32893	0.00246686	0.0263715	-1.75682	Down
ZNF699	-0.649765	3.94021	-5.97706	2.00273e-06	0.000129408	4.80164	Down
TNXB	-0.650156	2.10458	-3.15197	0.00386384	0.0358271	-2.18574	Down
CACNA1I	-0.653777	2.4765	-6.28393	8.83054e-07	6.81354e-05	5.39401	Down
TCAF2	-0.654696	6.15356	-7.57962	3.09429e-08	4.50975e-06	8.73504	Down
NDRG1	-0.655644	5.53634	-6.14738	1.27001e-06	8.72186e-05	5.03801	Down
D2HGDH	-0.656376	3.22141	-5.83426	2.93915e-06	0.000179316	4.5571	Down
AC083843.3	-0.656376	3.66787	-5.08987	2.21148e-05	0.00084081	2.51958	Down
PGAM1	-0.657889	8.26564	-8.18799	6.87793e-09	1.23586e-06	10.0998	Down
JMJD7	-0.659884	2.81114	-3.62545	0.0011447	0.0155435	-1.08463	Down
TVP23C	-0.661431	2.94986	-3.95961	0.000472889	0.00811895	-0.321512	Down
ZNF540	-0.663579	1.85716	-4.21237	0.00024	0.00496542	0.3955	Down
AC008555.2	-0.664108	1.48915	-4.19494	0.000251542	0.00515238	0.323568	Down
FAH	-0.665914	5.27113	-5.23002	1.50993e-05	0.000629764	2.90972	Down
RASGRP4	-0.668279	2.15557	-3.28069	0.00279002	0.0287738	-1.76018	Down
C2orf88	-0.668711	1.84659	-3.02292	0.0053314	0.0443207	-2.32992	Down
KLHL3	-0.671135	4.28438	-6.87901	1.85108e-07	1.88222e-05	7.08264	Down
KDM3A	-0.672258	7.10433	-9.29378	5.06085e-10	1.38298e-07	12.726	Down
MTFP1	-0.673785	4.07335	-3.30364	0.0026315	0.0275603	-1.94717	Down
ZC3HAV1L	-0.67448	3.54322	-4.65774	7.17686e-05	0.00202885	1.36372	Down
RLF	-0.677172	6.26091	-8.82409	1.50318e-09	3.2862e-07	11.7128	Down
APBA2	-0.679184	3.55973	-4.24019	0.000222653	0.00469541	0.229819	Down
ZNF70	-0.691011	2.4886	-3.37809	0.0021748	0.0241433	-1.59554	Down
RRAGD	-0.69496	4.04927	-5.44459	8.42761e-06	0.000409426	3.35532	Down
PNMA3	-0.695285	2.10831	-4.91346	3.57642e-05	0.00119066	2.16335	Down
AC024560.4	-0.70357	1.96677	-2.99224	0.00575152	0.0466849	-2.39609	Down
MPI	-0.703853	5.21794	-9.22375	5.94173e-10	1.55875e-07	12.7505	Down
STARD4-AS1	-0.706975	4.26095	-6.66674	3.21848e-07	2.95223e-05	6.53468	Down
PAX8	-0.71351	1.77857	-3.41009	0.00200298	0.0230201	-1.39336	Down
TNNT3	-0.713871	2.24294	-5.67155	4.55813e-06	0.000259952	4.08637	Down
NREP	-0.715488	3.03324	-4.53348	0.000100616	0.00260545	1.13661	Down
SPINT2	-0.716227	2.97978	-3.71739	0.000899082	0.0131182	-0.773001	Down
EXPH5	-0.717712	2.20132	-4.18561	0.000257947	0.00521339	0.416319	Down
MYO15B	-0.725912	4.06846	-5.51986	6.87155e-06	0.000353015	3.46579	Down
HDHD5	-0.727949	4.58627	-3.36918	0.00222516	0.0245197	-2.03827	Down
NEURL1B	-0.732834	1.96788	-4.2531	0.000215031	0.00457141	0.554242	Down
WSB1	-0.736023	8.20552	-9.76358	1.75351e-10	6.05282e-08	13.7334	Down
C11orf71	-0.737534	2.18672	-3.63143	0.00112691	0.0153976	-0.974706	Down
ZNF160	-0.737946	5.82238	-8.42226	3.90413e-09	7.64335e-07	10.7703	Down
AL359715.1	-0.745438	2.39711	-4.33405	0.000172784	0.00384788	0.771897	Down
GNLY	-0.748677	5.46997	-7.71952	2.18045e-08	3.40488e-06	8.96864	Down
GZMM	-0.750057	2.73005	-3.38676	0.0021269	0.0238245	-1.61203	Down
RSPH3	-0.750943	2.60418	-5.10918	2.09818e-05	0.000804731	2.70998	Down
FAM13A-AS1	-0.755906	3.40814	-7.05679	1.16926e-07	1.33367e-05	7.57909	Down
FBLN5	-0.759214	0.969141	-3.33605	0.00242234	0.0260891	-1.61368	Down
KDM6B	-0.762029	4.36568	-7.26621	6.83796e-08	8.54224e-06	8.10545	Down
VEGFB	-0.76382	4.17301	-4.78381	5.09168e-05	0.0015532	1.68183	Down
LINC00243	-0.765648	1.74991	-4.1067	0.000318934	0.0061341	0.155244	Down
LAYN	-0.765843	4.62385	-4.10006	0.000324677	0.0062263	-0.19542	Down
AC104596.1	-0.766731	1.03935	-3.11628	0.00422561	0.0379379	-2.01951	Down
ANKZF1	-0.778893	6.70048	-10.0958	8.43142e-11	3.35136e-08	14.5693	Down
DDAH2	-0.786001	3.0036	-4.57525	8.9821e-05	0.00239956	1.36802	Down
TMEM8B	-0.788524	1.48397	-3.65398	0.00106219	0.0147749	-0.845365	Down
ZBTB25	-0.791572	6.49159	-13.3993	1.19033e-13	1.30113e-10	21.181	Down
DDIT4	-0.794235	5.99221	-6.76912	2.46333e-07	2.39344e-05	6.8255	Down
UBR5-AS1	-0.796397	1.69055	-4.26405	0.000208769	0.00445997	0.660289	Down
MEAK7	-0.797172	5.70422	-11.4053	5.37864e-12	2.93965e-09	17.3938	Down
AP3S1	-0.80018	6.1004	-8.11481	8.22097e-09	1.43779e-06	10.0332	Down
TMEM9	-0.802612	2.74533	-3.38891	0.00211515	0.0237534	-1.63265	Down
C4orf3	-0.805028	6.01142	-7.62766	2.74308e-08	4.08874e-06	8.77645	Down
SALL2	-0.808614	1.69409	-4.34071	0.000169698	0.00381291	0.862533	Down
ITGA6-AS1	-0.809942	0.278137	-3.20667	0.00336629	0.0328294	-1.83804	Down
ZSCAN18	-0.8111	2.04642	-3.15268	0.00385693	0.0358271	-2.00808	Down
AC020656.2	-0.814227	0.879771	-3.14521	0.00392998	0.0360991	-2.27252	Down
LINC01619	-0.826887	1.89049	-3.85539	0.000624127	0.0100821	-0.531224	Down
AC087222.1	-0.827979	1.11879	-3.24849	0.00302798	0.0305288	-1.72351	Down
AP003065.2	-0.828411	0.968029	-3.22565	0.00320849	0.0316616	-1.72953	Down
SYTL3	-0.82976	6.00064	-7.72452	2.15346e-08	3.40324e-06	9.16572	Down
AL158055.1	-0.830044	1.65099	-3.08177	0.00460606	0.0400808	-2.12836	Down
CAPN12	-0.834763	0.120809	-3.3542	0.00231228	0.0251494	-1.54341	Down
LMO7	-0.84772	5.63965	-7.0623	1.1528e-07	1.32643e-05	7.35345	Down
VEGFA	-0.850936	5.30003	-8.55078	2.87038e-09	5.79243e-07	11.1615	Down
IZUMO4	-0.855562	2.02097	-3.32499	0.00249187	0.0265954	-1.60323	Down
AC105285.1	-0.85655	1.22216	-3.54088	0.00142752	0.0181091	-1.03602	Down
PEX11A	-0.860933	1.27587	-3.77413	0.000774063	0.011738	-0.502908	Down
SMARCD3	-0.884094	1.96942	-3.1311	0.00407164	0.0369348	-2.036	Down
URB1-AS1	-0.884096	0.83877	-2.97869	0.0059468	0.047826	-2.22068	Down
OLFM2	-0.888388	0.431067	-3.21225	0.00331912	0.032466	-1.86096	Down
PKM	-0.899539	10.3227	-9.52529	2.99104e-10	9.56914e-08	13.1256	Down
WDR54	-0.905147	4.67621	-6.29901	8.48408e-07	6.66381e-05	5.62014	Down
NCKIPSD	-0.906312	4.70921	-7.47238	4.05327e-08	5.55385e-06	8.67424	Down
PLPPR2	-0.926281	0.951827	-3.30315	0.0026348	0.0275603	-1.59365	Down
LDHA	-0.927173	10.5815	-11.0993	1.00432e-11	5.0668e-09	16.5678	Down
PAM	-0.932761	4.69304	-5.24365	1.45495e-05	0.000617822	2.767	Down
MXI1	-0.945507	3.96704	-6.44976	5.693e-07	4.84903e-05	5.97217	Down
KDM4B	-0.957278	5.20065	-7.85249	1.56704e-08	2.56936e-06	9.46594	Down
NOL3	-0.966402	2.0357	-3.67228	0.00101238	0.0142559	-0.847406	Down
RNF227	-0.966886	2.99331	-7.07697	1.11009e-07	1.28859e-05	7.77189	Down
CACNA1F	-0.967883	0.692943	-4.37202	0.000155907	0.00353813	0.947641	Down
PDK1	-0.978292	6.50419	-13.0754	2.14774e-13	1.87813e-10	20.6021	Down
SPON1	-0.984647	1.32541	-5.24943	1.43228e-05	0.000614484	3.14461	Down
GPRASP1	-1.0119	2.89081	-5.72054	3.99329e-06	0.000234888	4.34293	Down
ZDBF2	-1.01204	5.24589	-7.04532	1.20429e-07	1.35014e-05	7.31756	Down
WHRN	-1.04594	1.1753	-3.37377	0.00219907	0.0243205	-1.51345	Down
OTUD7A	-1.0508	3.48247	-6.75796	2.53606e-07	2.44599e-05	6.92273	Down
BCDIN3D-AS1	-1.05637	0.165365	-2.9769	0.00597308	0.0478486	-2.21957	Down
AC108488.1	-1.05869	0.859588	-3.42243	0.00194028	0.0224829	-1.27224	Down
CERCAM	-1.06311	1.72396	-4.29937	0.00018977	0.00414178	0.713115	Down
SLC2A3	-1.07047	8.07327	-16.4554	7.32808e-16	2.40306e-12	26.2647	Down
LYRM9	-1.07489	1.03006	-3.74964	0.000825798	0.0123346	-0.540665	Down
SBF2	-1.0861	2.72079	-5.52218	6.8286e-06	0.000352641	3.83334	Down
RYR1	-1.08816	1.25335	-4.47896	0.00011667	0.00286545	1.21423	Down
ZNF395	-1.10492	5.2796	-6.45244	5.65276e-07	4.84623e-05	5.90086	Down
TPI1	-1.10846	9.13402	-10.4305	4.08907e-11	1.91558e-08	15.2011	Down
AL158071.3	-1.11269	1.88981	-5.2032	1.6243e-05	0.000667658	3.03424	Down
ZNF667-AS1	-1.11721	1.17948	-3.58057	0.00128721	0.0168194	-0.923009	Down
GBE1	-1.12031	5.8318	-5.22149	1.5454e-05	0.000640336	2.62694	Down
PPP1R3B	-1.13953	3.92825	-8.19303	6.79414e-09	1.23586e-06	10.4684	Down
ALDOA	-1.15923	1.54916	-3.69217	0.000960808	0.0137137	-0.664482	Down
EPN2	-1.16897	0.734792	-3.15035	0.00387955	0.0358619	-1.87007	Down
ZNF771	-1.18493	1.03916	-3.39517	0.0020814	0.0235563	-1.3326	Down
FAM13A	-1.19778	2.90403	-9.03039	9.28536e-10	2.13677e-07	12.4089	Down
SLC2A14	-1.20075	0.342734	-2.99178	0.00575807	0.0467091	-2.18058	Down
SAMD4A	-1.20103	2.72032	-4.31374	0.00018254	0.00401742	0.807319	Down
ATP2C2-AS1	-1.20304	0.660344	-4.00625	0.000417482	0.00738021	0.0702716	Down
NRN1	-1.21251	2.28729	-3.92484	0.000518844	0.00874765	-0.138977	Down
FUT11	-1.21336	5.35434	-13.5337	9.34538e-14	1.22583e-10	21.4633	Down
PPP1R13L	-1.22237	1.89279	-5.84409	2.86241e-06	0.000177105	4.66965	Down
EGLN3	-1.23772	2.84248	-9.06216	8.62575e-10	2.02043e-07	12.4876	Down
BEND5	-1.24354	2.96218	-3.39234	0.0020966	0.0236622	-1.4412	Down
SLC16A3	-1.24666	5.01918	-6.66018	3.27419e-07	2.98247e-05	6.55612	Down
Z97832.2	-1.24942	0.452203	-4.01539	0.000407398	0.00724097	0.0285974	Down
NMUR1	-1.26001	-0.240696	-3.58129	0.0012848	0.0168194	-0.935432	Down
SENP8	-1.26427	0.637649	-3.451	0.0018023	0.0212215	-1.22958	Down
ENO1	-1.28496	11.1286	-14.4512	1.87959e-14	3.08182e-11	22.9029	Down
ZNF528-AS1	-1.29	1.00732	-4.87033	4.0225e-05	0.00129958	2.15743	Down
AFAP1	-1.29672	3.55231	-5.60456	5.46326e-06	0.000294904	4.05633	Down
LUCAT1	-1.32267	0.910498	-3.07057	0.00473646	0.0407932	-2.02107	Down
AC008403.3	-1.32848	0.359213	-3.5216	0.00150092	0.018759	-1.06725	Down
ZNF436-AS1	-1.33298	1.59947	-4.43448	0.000131632	0.00312793	1.10822	Down
AP001033.2	-1.33529	1.25718	-4.49049	0.000113075	0.00281444	1.24555	Down
SCUBE3	-1.34039	0.116296	-4.02483	0.000397234	0.00712793	0.0243127	Down
LOXL1-AS1	-1.36576	1.89603	-3.88417	0.000578174	0.00952752	-0.226182	Down
EFEMP2	-1.38845	1.78131	-5.4555	8.18181e-06	0.000402316	3.67978	Down
BNIP3L	-1.41051	6.88038	-11.6654	3.1914e-12	2.09308e-09	17.8705	Down
ARRDC3	-1.41119	4.53742	-10.2476	6.06173e-11	2.74178e-08	15.0888	Down
KBTBD11	-1.41447	1.63285	-3.52935	0.00147099	0.0184818	-1.04009	Down
LINC00484	-1.45416	0.689678	-3.45693	0.00177489	0.0210072	-1.2301	Down
DARS-AS1	-1.45869	1.78998	-6.71565	2.83212e-07	2.6535e-05	6.75515	Down
AC097534.2	-1.46649	2.79791	-9.91931	1.24183e-10	4.52473e-08	14.3516	Down
LINC02656	-1.46977	0.727852	-4.6031	8.32693e-05	0.00227551	1.52524	Down
SHOC1	-1.47355	0.151844	-3.72115	0.000890218	0.0130324	-0.623205	Down
ENO2	-1.48361	6.48325	-11.4335	5.08133e-12	2.89791e-09	17.4673	Down
FAM162A	-1.49702	5.5818	-9.6604	2.20768e-10	7.23952e-08	13.789	Down
FGFBP2	-1.5046	1.08839	-10.1389	7.67494e-11	3.24749e-08	14.7242	Down
TLE6	-1.51131	-0.118931	-3.07685	0.00466293	0.0404353	-2.0292	Down
AC078883.1	-1.51338	1.34316	-5.16731	1.791e-05	0.000707605	2.92594	Down
PGK1	-1.53527	9.71598	-17.7245	1.1055e-16	7.25043e-13	28.1319	Down
AL354707.1	-1.54519	1.44487	-3.81822	0.000688799	0.0107816	-0.392142	Down
AL162274.1	-1.55302	0.408716	-4.83827	4.38967e-05	0.00138412	2.05178	Down
HK2	-1.64713	6.53969	-15.755	2.19254e-15	5.75191e-12	25.144	Down
DIPK1B	-1.65569	-0.00448442	-3.20449	0.00338482	0.0329367	-1.83536	Down
JAM3	-1.7027	3.27313	-7.48197	3.95629e-08	5.52071e-06	8.75128	Down
ALDOC	-1.7092	5.66361	-9.895	1.31028e-10	4.64512e-08	14.2625	Down
N4BP3	-1.71694	2.53663	-6.30295	8.396e-07	6.63436e-05	5.75299	Down
BNIP3	-1.74242	5.81391	-9.26596	5.39354e-10	1.44382e-07	12.8315	Down
PIK3R6	-1.75047	3.72176	-9.13693	7.25612e-10	1.83544e-07	12.6092	Down
P4HA1	-1.78371	5.64469	-16.517	6.66691e-16	2.40306e-12	26.2914	Down
AC002331.1	-1.84282	-0.221646	-2.98475	0.00585866	0.0472911	-2.24233	Down
LGMN	-1.87861	1.97723	-6.22312	1.03797e-06	7.52265e-05	5.60774	Down
GPI	-1.90969	8.78577	-20.4511	2.72475e-18	3.57405e-14	31.8401	Down
LINC02649	-1.92447	1.28395	-8.73101	1.87155e-09	3.95953e-07	11.3234	Down
DUSP3	-1.9292	3.43301	-9.07284	8.41484e-10	2.01433e-07	12.1843	Down
DPCD	-1.95363	1.21672	-5.19231	1.67314e-05	0.000675279	2.6407	Down
HPCAL4	-2.00032	-0.14279	-4.26823	0.000206424	0.00441707	0.66456	Down
EFNA3	-2.02628	1.33816	-4.7757	5.2055e-05	0.00157959	1.81264	Down
CTTN	-2.03496	-0.135496	-3.06152	0.00484431	0.041369	-2.13051	Down
SIK1B	-2.04515	1.13098	-3.20175	0.00340833	0.0330674	-1.81151	Down
P4HA2	-2.32288	1.05949	-4.5525	9.55499e-05	0.00250666	1.19296	Down
RAB20	-2.43057	0.61533	-4.45533	0.000124396	0.00299394	0.771415	Down
DNAH11	-2.49265	2.35189	-6.89481	1.77677e-07	1.83511e-05	7.30895	Down
SH3D21	-2.50799	3.10716	-12.002	1.64273e-12	1.26751e-09	18.2799	Down
HILPDA	-2.59225	4.22189	-13.6161	8.06619e-14	1.1756e-10	21.1935	Down
AK4	-2.69503	5.86022	-14.4937	1.7483e-14	3.08182e-11	23.0898	Down
RIMKLA	-2.71437	1.07257	-4.73625	5.7959e-05	0.00171148	1.51852	Down
HSPG2	-2.80913	1.46226	-7.48715	3.90492e-08	5.50762e-06	8.20397	Down
MIR210HG	-2.86259	2.60743	-9.49592	3.1962e-10	9.74991e-08	13.1084	Down
PFKFB4	-2.96362	4.66139	-11.4648	4.77021e-12	2.84413e-09	17.4334	Down
FAM153CP	-2.98649	2.89853	-8.18076	7.00002e-09	1.2408e-06	10.3938	Down
AL109615.2	-3.08449	0.651974	-8.87835	1.32358e-09	2.94261e-07	11.0406	Down
FGF11	-3.09566	3.58843	-9.32316	4.73225e-10	1.35488e-07	13.0208	Down
SDK2	-3.1703	1.50426	-13.1794	1.77478e-13	1.66284e-10	20.6883	Down
ARFGEF3	-3.2664	0.0431611	-3.26914	0.00287321	0.0293977	-1.7354	Down
AC113189.3	-3.38625	0.654544	-10.0974	8.40192e-11	3.35136e-08	12.0951	Down
IGFBP2	-3.40906	2.97324	-8.00334	1.08018e-08	1.84009e-06	9.90923	Down
HIF1A-AS3	-3.42655	0.616255	-9.31816	4.78666e-10	1.35488e-07	11.6824	Down
TNS1	-3.50386	0.614344	-6.46903	5.41074e-07	4.66926e-05	5.13285	Down
PPFIA4	-3.75176	3.64163	-11.9706	1.74682e-12	1.27295e-09	18.2806	Down

## Sheet: Sheet5.Enrichment_D2
Term	Library	p-value	q-value	z-score	combined score
Cytokine Signaling In Immune System R-HSA-1280215	Reactome_2022	9.52e-13	4.12e-10	7.64	211.5
cytokine-mediated signaling pathway (GO:0019221)	GO_Biological_Process_2021	3.75e-11	4.87e-08	7.337	176.2
Immune System R-HSA-168256	Reactome_2022	6.56e-08	1.4192e-05	3.554	58.79
Cytokine-cytokine receptor interaction	KEGG_2021_Human	1.11e-07	1.9248e-05	8.23	131.8
cellular response to cytokine stimulus (GO:0071345)	GO_Biological_Process_2021	5.73e-07	0.0003729	5.868	84.33
Signaling By Interleukins R-HSA-449147	Reactome_2022	1.708e-06	0.0002465	5.746	76.3
defense response to symbiont (GO:0140546)	GO_Biological_Process_2021	6.6571e-06	0.002887	11.16	133
defense response to virus (GO:0051607)	GO_Biological_Process_2021	1.0552e-05	0.003155	10.36	118.7
negative regulation of viral genome replication (GO:0045071)	GO_Biological_Process_2021	1.3357e-05	0.003155	18.74	210.4
Apoptosis	KEGG_2021_Human	1.6173e-05	0.001399	9.662	106.6
TNFR2 Non-Canonical NF-kB Pathway R-HSA-5668541	Reactome_2022	2.2033e-05	0.002385	11.81	126.6
Interferon Alpha/Beta Signaling R-HSA-909733	Reactome_2022	5.4509e-05	0.004721	13.7	134.4
Lipid and atherosclerosis	KEGG_2021_Human	0.0002217	0.008952	6.248	52.57
Viral protein interaction with cytokine and cytokine receptor	KEGG_2021_Human	0.0002588	0.008952	9.645	79.67
MAPK signaling pathway	KEGG_2021_Human	0.0002672	0.008952	5.222	42.96

## Sheet: Sheet6.Enrichment_D4
Term	Library	p-value	q-value	z-score	combined score
defense response to virus (GO:0051607)	GO_Biological_Process_2021	4.52e-11	6.89e-08	11.46	272.9
defense response to symbiont (GO:0140546)	GO_Biological_Process_2021	2.01e-10	1.53e-07	11.42	255.1
Interferon Alpha/Beta Signaling R-HSA-909733	Reactome_2022	1.08e-08	5.4765e-06	14.25	261.4
L-serine metabolic process (GO:0006563)	GO_Biological_Process_2021	4.94e-08	1.8722e-05	86.68	1458
type I interferon signaling pathway (GO:0060337)	GO_Biological_Process_2021	6.14e-08	1.8722e-05	14.14	234.8
cellular response to type I interferon (GO:0071357)	GO_Biological_Process_2021	6.14e-08	1.8722e-05	14.14	234.8
Cysteine and methionine metabolism	KEGG_2021_Human	1.7359e-06	0.0003715	14.21	188.4
Glycine, serine and threonine metabolism	KEGG_2021_Human	6.4597e-06	0.0006912	15.34	183.3
Interferon Signaling R-HSA-913531	Reactome_2022	2.3877e-05	0.006041	5.133	54.63
Serine Biosynthesis R-HSA-977347	Reactome_2022	0.0001245	0.021	42.96	386.3
Metabolism R-HSA-1430728	Reactome_2022	0.0004004	0.036	1.889	14.77
Antiviral Mechanism By IFN-stimulated Genes R-HSA-1169410	Reactome_2022	0.0004189	0.036	6.759	52.57
