# Supplementary material for: Scarless circular mRNA-based CAR-T cell therapy elicits superior antitumor efficacy
Source: Signal Transduct Target Ther. 2025 Dec 23;10:411. doi: 10.1038/s41392-025-02512-4 (PMC12722250; doi:10.1038/s41392-025-02512-4)
Supplement: Supplementary file 4 — Supplementary Table 3 [file 41392_2025_2512_MOESM4_ESM.xlsx]

## Sheet: Sheet1
Primer
GAPDH	Forward	GTCTCCTCTGACTTCAACAGCG
	Reverse	ACCACCCTGTTGCTGTAGCCAA
IL-6	Forward	AGACAGCCACTCACCTCTTCAG
	Reverse	TTCTGCCAGTGCCTCTTTGCTG
DDX58	Forward	CACCTCAGTTGCTGATGAAGGC
	Reverse	GTCAGAAGGAAGCACTTGCTACC
CCL5	Forward	CCTGCTGCTTTGCCTACATTGC
	Reverse	ACACACTTGGCGGTTCTTTCGG
TLR3	Forward	GTATTGCCTGGTTTGTTAATTGG
	Reverse	AAGAGTTCAAAGGGGGCACT
IFNB1	Forward	CTTGGATTCCTACAAAGAAGCAGC
	Reverse	TCCTCCTTCTGGAACTGCTGCA
CD19	Forward	ACAGGGTAATACGCTTCCGT
	Reverse	CTGAGACAGTGCATGTGACG
